# Supplementary material for: Efficiency of Health Investment: Education or Intelligence?
Source: Health Econ. 2016 May 3;25(9):1056–72. doi: 10.1002/hec.3356 (PMC5064047; doi:10.1002/hec.3356)
Supplement: Supplementary file 2 — Supporting info item [file HEC-25-1056-s002.tex]

\documentclass[11pt]{article}
\renewcommand{\rmdefault}{cmr}
\linespread{1.2}
\setlength{\textwidth}{13.8cm}
\usepackage[margin=1.5in]{geometry}
%\usepackage{eriksett}
\usepackage{amsmath,amsthm}
\usepackage{amssymb}
\usepackage{eurosym}
\usepackage[pdftex]{graphicx}
\usepackage{dcolumn}
\usepackage{multirow}
\usepackage[hyperindex=true,colorlinks=true,pdftex=true]{hyperref}
\usepackage{graphics}
\usepackage{eurosym}
\usepackage{pdflscape}
\usepackage{verbatim,amssymb,longtable}
\usepackage{authblk}
\renewcommand\Authfont{\fontsize{12}{14.4}\selectfont}
\renewcommand\Affilfont{\fontsize{10}{10.8}\itshape}
\usepackage{color}
\definecolor{gray}{rgb}{0.3,0.3,0.3}
\newcolumntype{d}{D{.}{.}{2.5}}
\newcolumntype{s}{D{.}{.}{1.2}}
\DeclareGraphicsExtensions{.eps,.pdf,.png,.jpg,.jpeg}
%\EriksPageLayout

\usepackage{threeparttable}
\usepackage{chicago,latexsym}

\hyphenation{Bij-waard}

\begin{document}

\title{Efficiency of Health Investment: \\ Education or Intelligence?\\ \emph{Appendix}}
\author{}
\date{}

\maketitle

\renewcommand{\arraystretch}{0.7}
\renewcommand{\baselinestretch}{1}

\appendix

\setcounter{equation}{0}
\renewcommand{\theequation}{A.\arabic{equation}}
\setcounter{table}{0}
\renewcommand{\thetable}{C.\arabic{table}}
\setcounter{figure}{0}
\renewcommand{\thefigure}{C.\arabic{figure}}

\section{Transition probabilities}\label{sec:apptransprob}

From (2) and (3) we can derive the analytical solution of the transition probabilities:
\begin{eqnarray*}
P_{HH}(s,t) & = & \frac{1}{\theta_1-\theta_2}\Bigl[
                    (\lambda_{HI}+\lambda_{HD}+\theta_1)e^{\theta_2 (t-s)}
                   -(\lambda_{HI}+\lambda_{HD}+\theta_2)e^{\theta_1 (t-s)} \Bigr]\\
P_{II}(s,t) & = & \frac{1}{\theta_1-\theta_2}\Bigl[
                   (\lambda_{HI}+\lambda_{HD}+\theta_1)e^{\theta_1 (t-s)} -
                   (\lambda_{HI}+\lambda_{HD}+\theta_2)e^{\theta_2 (t-s) } \Bigr]\\
P_{HI}(s,t) & = & \frac{\lambda_{HI}}{\theta_1-\theta_2}\Bigl[
                   e^{\theta_1 (t-s) } -e^{\theta_2 (t-s)} \Bigr]\\
P_{IH}(s,t) & = & \frac{\lambda_{IH}}{\theta_1-\theta_2}\Bigl[
                   e^{\theta_1 (t-s)} -e^{\theta_2 (t-s)} \Bigr]
\end{eqnarray*}
with two non-zero eigenvalues
\begin{eqnarray*}
\theta_1 & = & -\frac{1}{2}(\lambda_{HI} + \lambda_{IH}+ \lambda_{HD} +\lambda_{ID})
                +\frac{1}{2}\sqrt{(\lambda_{HI} + \lambda_{HD} - \lambda_{IH}-\lambda_{ID})^2 + 4\lambda_{HI}\lambda_{IH}}\\
\theta_2 & = & -\frac{1}{2}(\lambda_{HI} + \lambda_{IH}+ \lambda_{HD} +\lambda_{ID})
                -\frac{1}{2}\sqrt{(\lambda_{HI} + \lambda_{HD} - \lambda_{IH}-\lambda_{ID})^2 + 4\lambda_{HI}\lambda_{IH}}
\end{eqnarray*}
and
\[
\theta_1-\theta_2 = \sqrt{(\lambda_{HI} + \lambda_{HD} - \lambda_{IH}-\lambda_{ID})^2 + 4\lambda_{HI}\lambda_{IH}}
\]
The probability to die at age $t$, the transition to death, is $1-P_{HH}(s,t)-P_{HI}(s,t)$ for an individual who is healthy at $s$ and $1-P_{IH}(s,t)-P_{II}(s,t)$ for an individual ill at $s$.

Kalbfleisch et al. (1983) derive the derivatives of $P(t)$ (provided that $\theta_1 \ne \theta_2 \ne 0$). For $k \in \{HI, HD, IH, ID \}$ we have
\begin{equation}
 \frac{\partial P(s,t)}{\partial \lambda_k} = V G_k V^{-1}
\end{equation}
where $G_k(t)$ is and 3 x 3 matrix with $(i,j)$th element is $M_{ij}^{(k)}$ times $A_{ij}(s,t)$ with
\[
A(s,t)=
\begin{pmatrix}
(t-s)e^{\theta_1 (t-s)} & \frac{e^{\theta_1 (t-s)}-e^{\theta_2 (t-s)}}{\theta_1-\theta_2} & 0\\
\frac{e^{\theta_1 (t-s)}-e^{\theta_2 (t-s)}}{\theta_1-\theta_2} & (t-s)e^{\theta_2 (t-s)} & 0\\
0 & 0 & 0
\end{pmatrix}
\]
and $M_{ij}^{(k)}$ is the $(i,j)$th element of $V^{-1}\bigl(\partial M/\partial \lambda_k\bigr) V$. The $\partial M/\partial \lambda_k$ matrices are very simple. e.g.
\[
\frac{\partial M}{\partial \lambda_{ID}}=
\begin{pmatrix}
0 & 0 & 0\\
0 & -1 &1\\
0 & 0 & 0
\end{pmatrix}
\]

\section{Likelihood}\label{sec:applikelihood}

The likelihood contribution of the first spell (either healthy to hospitalized or healthy to death) for individual $i$, who is only observed (left-truncated) after $t_{i0}$, is given by
\begin{eqnarray*}%\label{eq:Lthetamult1}
  L_{i1} & =&  \int \biggl[ \Phi\bigl(\gamma X_i^E + \alpha_E \theta\bigr) \cdot
                      \lambda^{(1)}_{HI}(t_{i}|X^H,\theta)^{\Delta_{HIi}}\lambda^{(1)}_{HD}(t_{i}|X^H,\theta)^{\Delta_{HDi}} \cdot \\
 \nonumber & & \mbox{} \qquad\qquad  S^{(1)}_H(t_{i}|X,\theta)/S^{(1)}_H(t_{i0}|X,\theta) \biggr]^{E_i} \\
  \nonumber & & \mbox{} \times \biggl[ \Phi\Bigl(-\gamma X_i^E -\alpha_E \theta\Bigr) \cdot
                     \lambda^{(0)}_{HI}(t_{i}|X^H,\theta)^{\Delta_{HIi}}\lambda^{(0)}_{HD}(t_{i}|X^H,\theta)^{\Delta_{HDi}} \cdot \\
 \nonumber & & \mbox{} \qquad  S^{(0)}_H(t_{i}|X,\theta)/S^{(0)}_H(t_{i0}|X,\theta) \biggr]^{1-E_i}
             \frac{1}{\sigma_{M}} \phi\Bigl(\frac{M_{i} -\delta_1 X_i^M - \alpha_{M} \theta}{\sigma_{M}} \Bigr)  \, dH(\theta| T > t_{i0})
\end{eqnarray*}
with $\Delta_{HIi}=1$ if individual $i$ enters hospital before dying and $\Delta_{HDi}=1$ if individual $i$ dies before entering hospital. The `total' survival of individual $i$, the probability that he survives and stays out of hospital up till age $t_{i}$ is
\begin{equation*}%\label{eq:Smult}
    S^{(k)}_H(t|X,\theta) = \exp\Bigl(- \int_0^t  \lambda^{(k)}_{HI}(s|X^H,\theta) +\lambda^{(k)}_{HD}(s|X^H,\theta)\, ds \Bigr) \quad k = 0,1
\end{equation*}
The distribution of the latent skills conditional on survival up to $t_{i0}$ is
\begin{multline*}%\label{eq:distthetamult}
dH(\theta| T > t_{i0}) =\\ \frac{\Phi\bigl(\gamma X_i^E + \alpha_E \theta\bigr)S^{(1)}_H(t_{i0}|X,\theta) +
                                 \Phi\bigl(-\gamma X_i^E - \alpha_E \theta\bigr)S^{(0)}_H(t_{i0}|X,\theta)h(\theta)}
                         {\int \Phi\bigl(\gamma X_i^E + \alpha_E \theta\bigr)S^{(1)}_H(t_{i0}|X,\theta) +
                                 \Phi\bigl(-\gamma X_i^E - \alpha_E\theta\bigr)S^{(0)}_H(t_{i0}|X,\theta)h(\theta)\, d\theta}
\end{multline*}
The second spell in the multistate model (only for those who have not died) is either from hospitalized back to healthy or from hospitalized to death. Let $\tau_{i1} = t_{2i}-t_{1i}$, the time since entry to the hospital. Then, the  likelihood contribution of the second spell is
\begin{multline*}%\label{eq:Li2Mult}
 L_{i2}=\\
  \frac{\int f_2(\tau_{i1}|t_{i1}, X, \theta)
                         \Bigl[\Phi\bigl(\gamma X_i^E + \alpha_E \theta\bigr)S^{(1)}_H(t_{i1}|X,\theta) +
                                 \Phi\bigl(-\gamma X_i^E - \alpha_E \theta\bigr)S^{(0)}_H(t_{i1}|X,\theta)\Bigr]h(\theta)\, d\theta}
                     {\int \Bigl[\Phi\bigl(\gamma X_i^E + \alpha_E \theta\bigr)S^{(1)}_H(t_{i1}|X,\theta) +
                                 \Phi\bigl(-\gamma X_i^E - \alpha_E \theta\bigr)S^{(0)}_H(t_{i1}|X,\theta)\Bigr] h(\theta)\, d\theta}
\end{multline*}
with
\begin{multline*}%\label{eq:Li2Mult}
 f_{i2}(\tau_{i1}|t_{i1},X,\theta)  =\\
  \Bigl[\lambda^{(1)}_{IH}(\tau_{i1}|X^I,t_{i1},\theta)^{\Delta_{IHi}}
             \lambda^{(1)}_{ID}(\tau_{i1}|X^I,t_{i1},\theta)^{\Delta_{IDi}}
             S^{(1)}_I(t_{i2}|X,\theta)/S^{(1)}_I(t_{i1}|X,\theta) \Bigr]^{E_i}\\
       \times
      \Bigl[\lambda^{(0)}_{IH}(\tau_{i1}|X^I,t_{i1},\theta)^{\Delta_{IHi}}
             \lambda^{(0)}_{ID}(\tau_{i1}|X^I,t_{i1},\theta)^{\Delta_{IDi}}
      S^{(0)}_I(t_{i2}|X,\theta)/S^{(0)}_I(t_{i1}|X,\theta) \Bigr]^{1-E_i}
\end{multline*}
with $\Delta_{IHi}=1$ if individual $i$ leaves hospital before dying and $\Delta_{IDi}=1$ if individual $i$ dies in hospital and for $k=0,1$
\begin{equation*}%\label{eq:Smult2}
    S^{(k)}_I(t_{i2}|X,\theta) = S^{(k)}_H(t_{i1}|X,\theta)\exp\Bigl(- \int_{t_{i1}}^{t_{i1}}  \lambda^{(k)}_{IH}(s|X^I,\theta) +\lambda^{(k)}_{ID}(s|X^I,\theta)\, ds \Bigr)
\end{equation*}

\medskip\noindent
The (possible) third spell in the multistate model is either from healthy back to hospitalized or from healthy to death. Then, the  likelihood contribution of the third spell is
\begin{multline*}%\label{eq:Li3Mult}
 L_{i3}= \frac{\int f_3(t_{i3}| \theta)
                         \Bigl[\Phi\bigl(\gamma X_i^E + \alpha_E  \theta\bigr)S^{(1)}(t_{i2}|X,\theta) +
                                 \Phi\bigl(-\gamma X_i^E - \alpha_E \theta\bigr)S^{(0)}(t_{i2}|X,\theta)\Bigr]h(\theta)\, d\theta}
                     {\int \Bigl[\Phi\bigl(\gamma X_i^E + \alpha_E  \theta\bigr)S^{(1)}(t_{i2}|X,\theta) +
                                 \Phi\bigl(-\gamma X_i^E - \alpha_E \theta\bigr)S^{(0)}(t_{i2}|X,\theta)\Bigr] h(\theta)\, d\theta}
\end{multline*}
with
\begin{multline*}%\label{eq:f3t}
    f_3(t_{i3}| t_{i2},X,\theta) = \\
       \Bigl[\lambda^{(1)}_{HI}(t_{i3}|X,\theta)^{\Delta_{HIi}}
             \lambda^{(1)}_{HD}(t_{i3}|X,\theta)^{\Delta_{HDi}}
     S^{(1)}(t_{i3}|X,\theta)/S^{(1)}(t_{i2}|X,\theta) \Bigr]^{E_i}\\
        \times
      \Bigl[\lambda^{(0)}_{HI}(t_{i3}|X,\theta)^{\Delta_{HIi}}
             \lambda^{(0)}_{HD}(t_{i3}|X,\theta)^{\Delta_{HDi}}
     S^{(0)}(t_{i3}|X,\theta)/S^{(0)}(t_{i2}|X,\theta) \Bigr]^{1-E_i}
\end{multline*}
$\Delta_{HIi}=1$ if individual $i$ enters (for the second time) hospital before dying and $\Delta_{HDi}=1$ if individual $i$ dies before entering hospital (for the second time) and for $k=0,1$
\begin{equation*}\label{eq:Smult3}
    S^{(k)}(t_{i3}|X,\theta) = S^{(k)}_I(t_{i2}|X,\theta)
                \frac{S^{(k)}_{HI}(t_{i3}|X,\theta)}{S^{(k)}_{HI}(t_{i2}|X,\theta)}
                \frac{S^{(k)}_{HD}(t_{i3}|X,\theta)}{S^{(k)}_{HD}(t_{i2}|X,\theta)}
\end{equation*}
The likelihood contributions for fourth and later spells are similar. The full likelihood (of individual $i$) is the product of all these terms, $L_{i1}, L_{i2}, L_{i3}$, etc.

\section{Additional Tables}\label{sec:addTables}
\renewcommand{\arraystretch}{0.7}
\renewcommand{\baselinestretch}{1}

\begin{table}[htb]
\caption{Transition probabilities within one year by education}
\label{tab:Ptrans}
\begin{threeparttable}
\begin{tabular}{ldddddddd}
\hline\hline
 &\multicolumn{2}{c}{$P_{ID}(t)$} &\multicolumn{2}{c}{$P_{IH}(t)$}&\multicolumn{2}{c}{$P_{HD}(t)$} &\multicolumn{2}{c}{$P_{HH}(t)$}\\
 &\multicolumn{1}{c}{(0)\tnote{a}} & \multicolumn{1}{c}{(1)\tnote{b}} &
 \multicolumn{1}{c}{(0)\tnote{a}} & \multicolumn{1}{c}{(1)\tnote{b}}
 & \multicolumn{1}{c}{(0)\tnote{a}} & \multicolumn{1}{c}{(1)\tnote{b}} &
 \multicolumn{1}{c}{(0)\tnote{a}} & \multicolumn{1}{c}{(1)\tnote{b}}  \\
\hline
age &   \multicolumn{8}{c}{\emph{model without covariates}} \\
55&  3.9\%  &  2.7\%^{*}  & 95.8\%   & 97.1\%^{*} &  0.7\%  &  0.4\%^{*}  & 99.0\%   & 99.4\%^{*}  \\
60&  4.2\%  &  2.8\%^{*}  & 95.5\%   & 97.0\%^{*} &  1.0\%  &  0.6\%^{*}  & 98.7\%   & 99.2\%^{*}  \\
65&  4.7\%  &  3.2\%^{*}  & 95.0\%   & 96.6\%^{*} &  1.5\%  &  1.0\%^{*}  & 98.2\%   & 98.8\%^{*}  \\
70&  5.6\%  &  3.7\%^{*}  & 94.1\%   & 96.1\%^{*} &  2.5\%  &  1.6\%^{*}  & 97.2\%   & 98.2\%^{*}  \\
75&  7.3\%  &  4.7\%^{*}  & 92.4\%   & 95.1\%^{*} &  4.3\%  &  2.6\%^{*}  & 95.4\%   & 97.2\%^{*}  \\
\hline
age &   \multicolumn{8}{c}{\emph{Stratified model}, reference individual} \\
55&   0.3\%  &  0.2\%^{ }  & 99.6\%   & 99.7\%^{ } &  0.2\%  &  0.1\%^{ }  & 99.8\%   & 99.8\%^{ }   \\
60&   0.5\%  &  0.3\%^{ }  & 99.5\%   & 99.7\%^{ } &  0.3\%  &  0.2\%^{ }  & 99.6\%   & 99.8\%^{ }   \\
65&   0.7\%  &  0.4\%^{ }  & 99.2\%   & 99.6\%^{ } &  0.5\%  &  0.3\%^{ }  & 99.4\%   & 99.7\%^{ }   \\
70&   1.1\%  &  0.5\%^{*}  & 98.8\%   & 99.4\%^{*} &  1.0\%  &  0.4\%^{*}  & 98.9\%   & 99.5\%^{*}   \\
75&   2.0\%  &  0.7\%^{*}  & 97.9\%   & 99.2\%^{*} &  1.9\%  &  0.6\%^{*}  & 98.1\%   & 99.3\%^{*}   \\
\hline
age &   \multicolumn{8}{c}{\emph{Structural model}, reference individual} \\
55&  0.2\%  &  0.2\%^{ }  & 99.7\%   & 99.8\%^{ } &  0.0\%  &  0.0\%^{ }  & 99.9\%   & 99.9\%^{ }   \\
60&  0.3\%  &  0.2\%^{ }  & 99.6\%   & 99.7\%^{ } &  0.2\%  &  0.1\%^{ }  & 99.8\%   & 99.8\%^{ }   \\
65&  0.5\%  &  0.4\%^{ }  & 99.5\%   & 99.6\%^{ } &  0.3\%  &  0.2\%^{ }  & 99.6\%   & 99.7\%^{ }   \\
70&  0.9\%  &  0.6\%^{ }  & 99.1\%   & 99.4\%^{ } &  0.8\%  &  0.5\%^{ }  & 99.2\%   & 99.5\%^{ }   \\
75&  1.8\%  &  1.0\%^{ }  & 98.2\%   & 98.9\%^{ } &  1.7\%  &  0.9\%^{ }  & 98.3\%   & 99.0\%^{ }   \\
\hline\hline
\end{tabular}
\begin{tablenotes}
\item[a] \footnotesize Transition probability for $E=0$, primary education.
\item[b] \footnotesize Transition probability for $E=1$, above primary education.
\item \footnotesize $^{*} p<0.05$ of difference.
\end{tablenotes}
\end{threeparttable}
\end{table}

\begin{table}[htb]
\small
\caption{Parameter estimates structural model by education level, transition rates \emph{from hospitalized}\tnote{b}}
\label{tab:lat}
\begin{threeparttable}
\begin{tabular}{ldddd}
\hline\hline
 & \multicolumn{2}{c}{Primary education} & \multicolumn{2}{c}{Above primary} \\
\hline
  & \multicolumn{1}{c}{to healthy} & \multicolumn{1}{c}{to death} & \multicolumn{1}{c}{to healthy} & \multicolumn{1}{c}{to death}  \\
Intelligence     &  0.092^{+ }&  0.238^{  }&   0.116^{**} &   0.129^{  }\\
            & (0.044)   &  (0.183)   &  (0.038)  &   (0.138)    \\
\hline
Male        & -0.062    &   0.062    &   0.056   &    0.095     \\
            & (0.116)   &  (0.594)   &  (0.051)  &   (0.336)    \\
\multicolumn{5}{l}{Child is working - base is ``No"} \\
\quad Yes         & -0.494^{**}&   0.246    &   0.084   &   -0.669     \\
            & (0.121)   &  (0.657)   &  (0.057)  &   (0.459)    \\
\quad Missing     & -0.068    &  -0.320    &   0.045   &   -0.999     \\
            & (0.229)   &  (1.179)   &  (0.087)  &   (0.669)    \\
\multicolumn{5}{l}{Birthrank - base is ``First"} \\
\quad Second      & -0.066    &  -         &  -0.100   &    0.829^{ } \\
            & (0.205)   &            &  (0.074)  &   (0.458)    \\
\quad Third or Fourth & -0.096 & -         &  -0.176^{**}&   -0.030     \\
            & (0.185)   &            &  (0.069)  &   (0.493)    \\
\quad Fifth or higher& -0.045 &  -         &  -0.187^{**}&    0.214     \\
            & (0.187)   &            &  (0.067)  &   (0.462)    \\
\quad Missing     & -0.288    &  -         &  -0.330^{**}&    0.593     \\
            & (0.279)   &            &  (0.123)  &   (0.847)    \\
\multicolumn{5}{l}{Health status in 1993 - base is ``good"} \\
\quad Poor health & -0.153    &   0.079    &  -0.196^{**}&   -0.270     \\
            & (0.135)   &  (0.669)   &  (0.066)  &   (0.440)    \\
\multicolumn{5}{l}{Previous hospitalization and last diagnosis} \\
\quad Repeated admittance
            &  0.127    &   1.562    &  0.073^{ } &    0.736     \\
            & (0.124)   &  (0.845)   &  (0.055)  &   (0.389)    \\
\quad Neoplasm    & -0.297    &   1.534^{+}& -0.263^{**}&    2.740^{**}\\
            & (0.188)   &  (0.670)   &  (0.071)  &   (0.504)    \\
\quad Circulatory &  0.047    &   0.436    &  -0.074   &    0.648     \\
            & (0.139)   &  (0.793)   &  (0.061)  &   (0.581)    \\
\quad Respiratory & -0.309^{ }&  -         &   0.178   &    1.572^{+ }\\
            & (0.203)   &            &  (0.120)  &   (0.738)    \\
\quad Digestive   &  0.030    &   -        &  0.247^{**}&    1.288     \\
            & (0.171)   &            &  (0.080)  &   (0.676)    \\
\quad Acute   & -0.406^{**}&   1.352   &  -0.340^{**}&    1.458^{**}\\
            & (0.107)   &  (0.779)   &  (0.049)  &   (0.368)    \\
\hline
(log) constant             & -1.576 & -7.983  & -1.837 &  -8.626 \\
                           & (0.228)& (1.157) & (0.074)&  (0.715)\\
\hline\hline
\end{tabular}
\begin{tablenotes}
\item[b] \footnotesize Duration time from hospitalized is days since hospital admission.
\item \footnotesize  $^{+} p<0.05$ and $^{**} p<0.01$
\end{tablenotes}
\end{threeparttable}
\end{table}

\addtocounter{table}{-1}
\begin{table}[htb]
\small
\caption{Parameter estimates structural model by education level, transition rates \emph{from healthy}\tnote{a} }
\label{tab:lat2}
\begin{threeparttable}
\begin{tabular}{ldddd}
\hline\hline
 & \multicolumn{2}{c}{Primary education} & \multicolumn{2}{c}{Above primary} \\
\hline
  & \multicolumn{1}{c}{to hospitalized} & \multicolumn{1}{c}{to death} & \multicolumn{1}{c}{to hospitalized} & \multicolumn{1}{c}{to death}  \\
Intelligence     & -0.537^{**}&  -0.142^{  }&  -0.561^{**} &   -0.649^{**}\\
            & (0.159)   &  (0.137)   &  (0.161)  &   (0.196)    \\
\hline
Male        & -0.256    &   0.750^{**}&   0.238^{**} &    0.717^{**}\\
            & (0.147)   &  (0.301)   &  (0.067)  &   (0.137)    \\
\multicolumn{5}{l}{Child is working - base is ``No"} \\
\quad Yes         &  0.315    &   0.160    &   0.076^{ }&    0.756^{**}\\
            & (0.164)   &  (0.282)   &  (0.073)  &   (0.151)    \\
\quad Missing     &  0.072    &  -2.005^{+}&   0.003   &    0.261     \\
            & (0.319)   &  (0.789)   &  (0.114)  &   (0.160)    \\
\multicolumn{5}{l}{Family Socioeconomic Status - base is ``Low"} \\
\quad Middle      & -0.029    &  -0.035    &  -0.224^{**}& -0.012     \\
            & (0.184)   &  (0.339)   &  (0.065)  &   (0.142)    \\
\quad High        & -0.029    &  -0.035    &   0.198   &    0.487     \\
            & (0.184)   &  (0.339)   &  (0.195)  &   (0.371)    \\
\quad Missing     & -0.698^{+}&  -0.462    &   0.010   &    0.535     \\
            & (0.328)   &  (0.661)   &  (0.153)  &   (0.334)    \\
\multicolumn{5}{l}{Birthrank - base is ``First"} \\
\quad Second      &  0.758^{+}&  -0.355    &   0.107   &   -0.011     \\
            & (0.302)   &  (0.440)   &  (0.096)  &   (0.192)    \\
\quad Third or Fourth &1.034^{**}&  -0.117    &   0.105   &   -0.157     \\
            & (0.286)   &  (0.413)   &  (0.085)  &   (0.183)    \\
\quad Fifth or higher&  0.659^{+}&   0.073    &   0.113   &   -0.343     \\
            & (0.265)   &  (0.383)   &  (0.086)  &   (0.189)    \\
\quad Missing     &  1.368^{**}&   1.375^{+}&  -0.103   &   -0.835^{+} \\
            & (0.437)   &  (0.651)   &  (0.166)  &   (0.396)    \\
\multicolumn{5}{l}{Health status in 1993 - base is ``good"} \\
\quad Poor health  &  0.739^{**}&  -0.352  & 0.463^{**}&    0.350     \\
            & (0.221)   &  (0.535)   &  (0.089)  &   (0.204)    \\
\quad Missing     & -0.158    &   0.590    &   0.077   &    0.160     \\
            & (0.174)   &  (0.318)   &  (0.069)  &   (0.150)    \\
\multicolumn{5}{l}{Hospitalization and last diagnosis} \\
\quad Has been in hospital
            &  0.397^{+ }&   0.364^{ }&0.849^{**}&    0.278^{  } \\
            & (0.203)   &  (0.369)   &  (0.071)  &   (0.171)    \\
\quad Neoplasm    &  1.151^{**}&   1.871^{**}&1.184^{**}&    2.073^{**} \\
            & (0.254)   &  (0.553)   &  (0.100)  &   (0.188)    \\
\quad Circulatory &  0.555^{**}&   0.104    & 0.636^{**}&    0.732^{**}\\
            & (0.185)   &  (0.438)   &  (0.083)  &   (0.198)    \\
\quad Respiratory &  0.248^{  }&   1.663^{**}& 0.254^{  }&    0.204     \\
            & (0.272)   &  (0.545)   &  (0.181)  &   (0.449)    \\
\quad Digestive   &  0.394    &   0.168    &  -0.053   &   -0.102     \\
            & (0.245)   &  (0.560)   &  (0.124)  &   (0.288)    \\
\hline
(log) constant             & -3.779 & -15.990 & -3.396 & -14.901 \\
                           & (0.366)& (2.164) & (0.088)&  (1.069)\\
Age                        &   -    &  0.159  &  -     &   0.137  \\
                           &        & (0.031) &        &  (0.016) \\
\hline\hline
\end{tabular}
\begin{tablenotes}
\item[a] \footnotesize Duration time from healthy is years since birth.
\item \footnotesize  $^{+} p<0.05$ and $^{**} p<0.01$
\end{tablenotes}
\end{threeparttable}
\end{table}

\addtocounter{table}{-1}
\begin{table}[!htb]
\small
\caption{Parameter estimates structural model by education level (continued)}
\begin{threeparttable}
\begin{tabular}{ldd}
\hline\hline
 & \multicolumn{1}{c}{Education\tnote{c}} & \multicolumn{1}{c}{Raven test\tnote{d}}\\
\hline
Intelligence     &   0.137^{+ } &   1\\
            & (0.063)  &      \\
\hline
Male        & -0.252^{**}&   -0.887     \\
            & (0.083)  &   (0.528)    \\
\multicolumn{3}{l}{Child is working - base is ``No''} \\
\quad Yes         &  -0.207^{+}&   -3.767^{**}\\
            & (0.091)  &   (0.627)    \\
\quad Missing     & -0.281^{+}&   -1.103     \\
            & (0.137)  &   (0.899)    \\
\multicolumn{3}{l}{Family Socioeconomic Status - base is ``Low''} \\
\quad Middle      &   0.361^{**}&  2.570^{**}\\
            &  (0.094)  &   (0.543)    \\
\quad High        &   0.396   &    4.242^{**}\\
            &  (0.453)  &   (1.636)    \\
\quad Missing     &  -0.511^{**}&   -4.342^{**}\\
            &  (0.175)  &   (1.294)    \\
\multicolumn{3}{l}{Birthrank - base is ``First"} \\
\quad Second      & -0.137   &    0.468^{ } \\
            & (0.122)  &   (0.785)    \\
\quad Third or Fourth &-0.074^{  }&   -0.263     \\
            &  (0.113)      &   (0.733)    \\
\quad Fifth or higher& -0.057^{  }&   -3.053^{**}\\
            &    (0.111)    &   (0.729)    \\
\quad Missing     &     0.104^{  }&   -0.654     \\
            &      (0.304)  &   (1.469)    \\
\multicolumn{3}{l}{School religion - base is ``Catholic''} \\
\quad Protestant  &  0.311^{**}&    0.626^{  }\\
            &  (0.106)  &   (0.682)    \\
\quad Other       &   0.388^{+ }&    5.051^{**}\\
            &  (0.195)  &   (1.124)    \\
\multicolumn{3}{l}{Number of teachers - base is ``5-8 teachers''} \\
\quad $\leq$ 4    &  -0.147   &   -3.837^{**}\\
            &  (0.100)  &   (0.725)    \\
\quad 9-12     &  0.058^{  }&    0.410     \\
            &  (0.096)  &   (0.631)    \\
\quad Missing    &   0.314^{  }&    0.843^{  }\\
            &  (0.215)  &   (1.298)    \\
\hline
Constant    &  2.109 &   3.621 \\
                  & (0.206)&  (0.741)\\
\hline\hline
\end{tabular}
\begin{tablenotes}
\item[c] \footnotesize Education choice probit model.
\item[d] \footnotesize IQ-measurement linear model, centered around IQ = 100.
\item \footnotesize  $^{+} p<0.05$ and $^{**} p<0.01$
\end{tablenotes}
\end{threeparttable}
\end{table}

\addtocounter{table}{-1}
\begin{table}[htb]
\small
\caption{Parameter estimates structural model by education level (continued)}
\begin{threeparttable}
\begin{tabular}{lddd}
\hline\hline
 & \multicolumn{1}{c}{Education\tnote{c}} & \multicolumn{1}{c}{Raven test\tnote{d}} & \multicolumn{1}{c}{$\theta$} \\
\hline
\multicolumn{4}{l}{Teacher's advice - base is ``Lower vocational school"} \\
\quad Continued primary school       &  -0.264^{**}& &\\
                               &  (0.090)  &   &\\
\quad Lower general secondary school &  0.459^{**}&  &\\
                               &  (0.165)  &   &\\
\quad Higher general secondary school&  0.538^{+ }&  &\\
                               &  (0.255)  &   &\\
 \quad Missing                       & -0.543^{+ }&  &\\
                               &  (0.250)  &   &\\
\multicolumn{4}{l}{Repeat grade - base is ``None"} \\
\quad Once        &-0.295^{**}&  &\\
            &  (0.087)  &  &\\
\quad Twice       &-0.709^{**}&  &\\
            &  (0.118)  &  &\\
 \quad Missing    & 0.751^{  }&  &\\
            &  (0.411)  &  &\\
\multicolumn{4}{l}{Preference of the parents - base is ``Only vocational education"} \\
\quad Work in own company      &-0.885^{**}&  &\\
                         &  (0.190)  &  &\\
 \quad Work without education  &-1.357^{**}&  &\\
                         &  (0.185)  &  &\\
\quad Work with education      &-0.921^{**}&  &\\
                         &  (0.198)  &  &\\
\quad General secondary school &-0.345^{  }&  &\\
                         &  (0.179)  &  &\\
 \quad Missing                 &-0.923^{**}&  &\\
                         &  (0.184)  &  &\\
\hline
\multicolumn{4}{l}{Distribution of $\theta$} \\
\quad $\theta_1$         & &&-5.310   \\
                   & && (1.525)  \\
\quad $\theta_2$         & &&  0.426   \\
                   & && (0.129)  \\
\quad $\theta_3$         & &&-2.628   \\
                   & && (0.758)  \\
\quad $p_1 $             & && 0.012   \\
                   & && (0.003)  \\
\quad $p_2$              & && 0.871   \\
                   & && (0.002)  \\
\quad $p_3$              & && 0.118   \\
                   & && (0.015)  \\
\hline\hline
\end{tabular}
\begin{tablenotes}
\item[c] \footnotesize Education choice probit model.
\item[d] \footnotesize IQ-measurement linear model.
\item \footnotesize  $^{+} p<0.05$ and $^{**} p<0.01$
\end{tablenotes}
\end{threeparttable}
\end{table}


\begin{table}[htb]
\caption{Transition probability within one year by education and diagnosis, stratified model}
\label{tab:Pref_diag_strat}
\begin{threeparttable}
\begin{tabular}{ldddddddd}
\hline\hline
 &\multicolumn{2}{c}{$P_{ID}(t)$} &\multicolumn{2}{c}{$P_{IH}(t)$}&\multicolumn{2}{c}{$P_{HD}(t)$} &\multicolumn{2}{c}{$P_{HH}(t)$}\\
 &\multicolumn{1}{c}{(0)\tnote{a}} & \multicolumn{1}{c}{(1)\tnote{b}} &
 \multicolumn{1}{c}{(0)\tnote{a}} & \multicolumn{1}{c}{(1)\tnote{b}}
 & \multicolumn{1}{c}{(0)\tnote{a}} & \multicolumn{1}{c}{(1)\tnote{b}} &
 \multicolumn{1}{c}{(0)\tnote{a}} & \multicolumn{1}{c}{(1)\tnote{b}}  \\
\hline
age &   \multicolumn{8}{c}{diagnosis: \emph{neoplasm}} \\
55&  5.3\%  &  7.1\%^{ }  & 94.0\%   & 91.9\%^{ } &  2.4\%  &  3.2\%^{ }  & 96.8\%   & 95.7\%^{ }  \\
60&  6.4\%  &  7.8\%^{ }  & 92.8\%   & 91.2\%^{ } &  3.7\%  &  4.0\%^{ }  & 95.6\%   & 95.0\%^{ }  \\
65&  8.5\%  &  8.9\%^{ }  & 90.8\%   & 90.0\%^{ } &  5.9\%  &  5.2\%^{ }  & 93.4\%   & 93.7\%^{ }  \\
70& 12.3\%  & 10.7\%^{ }  & 87.0\%   & 88.3\%^{ } &  9.8\%  &  7.0\%^{ }  & 89.4\%   & 91.9\%^{ }  \\
75& 18.9\%  & 13.3\%^{ }  & 80.4\%   & 85.7\%^{ } & 16.8\%  &  9.8\%^{*}  & 82.5\%   & 89.1\%^{ }  \\
\hline
age & \multicolumn{8}{c}{diagnosis: \emph{circulatory diseases}}\\
55&  1.4\%  &  0.9\%^{ }  & 98.2\%   & 98.6\%^{ } &  0.5\%  &  0.5\%^{ }  & 99.1\%   & 99.1\%^{ }  \\
60&  1.7\%  &  1.1\%^{ }  & 98.0\%   & 98.4\%^{ } &  0.7\%  &  0.7\%^{ }  & 98.9\%   & 98.8\%^{ }  \\
65&  2.1\%  &  1.4\%^{ }  & 97.5\%   & 98.1\%^{ } &  1.1\%  &  1.0\%^{ }  & 98.5\%   & 98.5\%^{ }  \\
70&  2.8\%  &  1.9\%^{ }  & 96.8\%   & 97.6\%^{ } &  1.9\%  &  1.5\%^{ }  & 97.7\%   & 98.0\%^{ }  \\
75&  4.3\%  &  2.7\%^{ }  & 95.4\%   & 96.9\%^{ } &  3.4\%  &  2.3\%^{ }  & 96.2\%   & 97.2\%^{ }  \\
\hline
age & \multicolumn{8}{c}{diagnosis: \emph{respiratory diseases}}\\
55&  2.7\%  &  1.4\%^{ }  & 96.2\%   & 98.2\%^{ } &  2.0\%  &  0.5\%^{ }  & 96.9\%   & 99.1\%^{ }  \\
60&  4.0\%  &  1.5\%^{ }  & 94.9\%   & 98.1\%^{ } &  3.3\%  &  0.7\%^{ }  & 95.6\%   & 98.9\%^{ }  \\
65&  6.4\%  &  1.8\%^{*}  & 92.5\%   & 97.8\%^{*} &  5.8\%  &  1.0\%^{*}  & 93.1\%   & 98.6\%^{*}  \\
70& 10.7\%  &  2.2\%^{*}  & 88.2\%   & 97.4\%^{*} & 10.3\%  &  1.4\%^{*}  & 88.7\%   & 98.2\%^{*}  \\
75& 18.2\%  &  2.9\%^{*}  & 80.8\%   & 96.7\%^{*} & 18.0\%  &  2.1\%^{*}  & 81.0\%   & 97.5\%^{*}  \\
\hline
age & \multicolumn{8}{c}{diagnosis: \emph{digestive diseases}}\\
55&  0.9\%  &  0.9\%^{ }  & 98.9\%   & 98.9\%^{ } &  0.4\%  &  0.3\%^{ }  & 99.3\%   & 99.5\%^{ }  \\
60&  1.1\%  &  1.0\%^{ }  & 98.6\%   & 98.8\%^{ } &  0.6\%  &  0.4\%^{ }  & 99.1\%   & 99.4\%^{ }  \\
65&  1.5\%  &  1.2\%^{ }  & 98.2\%   & 98.6\%^{ } &  1.1\%  &  0.7\%^{ }  & 98.6\%   & 99.2\%^{ }  \\
70&  2.3\%  &  1.5\%^{ }  & 97.4\%   & 98.3\%^{ } &  1.9\%  &  1.0\%^{ }  & 97.8\%   & 98.9\%^{ }  \\
75&  3.8\%  &  2.0\%^{ }  & 95.9\%   & 97.8\%^{ } &  3.4\%  &  1.4\%^{*}  & 96.3\%   & 98.4\%^{ }  \\
\hline\hline
\end{tabular}
\begin{tablenotes}
\item[a] \footnotesize Transition probability for $E=0$, primary education.
\item[b] \footnotesize Transition probability for $E=1$, above primary education.
\item \footnotesize Based on structural model $^{*} p<0.05$ of difference.
\end{tablenotes}
\end{threeparttable}
\end{table}

\begin{table}[htb]
\caption{Transition probability within one year by education and diagnosis, structural model}
\label{tab:Pref_diag}
\begin{threeparttable}
\begin{tabular}{ldddddddd}
\hline\hline
 &\multicolumn{2}{c}{$P_{ID}(t)$} &\multicolumn{2}{c}{$P_{IH}(t)$}&\multicolumn{2}{c}{$P_{HD}(t)$} &\multicolumn{2}{c}{$P_{HH}(t)$}\\
 &\multicolumn{1}{c}{(0)\tnote{a}} & \multicolumn{1}{c}{(1)\tnote{b}} &
 \multicolumn{1}{c}{(0)\tnote{a}} & \multicolumn{1}{c}{(1)\tnote{b}}
 & \multicolumn{1}{c}{(0)\tnote{a}} & \multicolumn{1}{c}{(1)\tnote{b}} &
 \multicolumn{1}{c}{(0)\tnote{a}} & \multicolumn{1}{c}{(1)\tnote{b}}  \\
\hline
age &   \multicolumn{8}{c}{diagnosis: \emph{neoplasm}} \\
55&  5.2\%  &  5.8\%^{ }  & 94.7\%   & 93.7\%^{ } &  1.1\%  &  1.7\%^{ }  & 98.8\%   & 97.8\%^{ }  \\
60&  5.9\%  &  6.4\%^{ }  & 93.9\%   & 93.1\%^{ } &  1.9\%  &  2.3\%^{ }  & 98.0\%   & 97.2\%^{ }  \\
65&  7.5\%  &  7.5\%^{ }  & 92.3\%   & 92.0\%^{ } &  3.6\%  &  3.5\%^{ }  & 96.3\%   & 96.0\%^{ }  \\
70& 11.0\%  &  9.8\%^{ }  & 88.9\%   & 89.8\%^{ } &  7.3\%  &  5.6\%^{ }  & 92.6\%   & 93.6\%^{ }  \\
75& 18.2\%  & 14.0\%^{ }  & 81.6\%   & 85.6\%^{ } & 14.9\%  & 10.4\%^{ }  & 85.0\%   & 89.1\%^{ }  \\
\hline
age & \multicolumn{8}{c}{diagnosis: \emph{circulatory diseases}}\\
55&  1.1\%  &  0.7\%^{ }  & 98.8\%   & 99.1\%^{ } &  0.2\%  &  0.2\%^{ }  & 99.8\%   & 99.5\%^{ }  \\
60&  1.3\%  &  0.8\%^{ }  & 98.6\%   & 98.9\%^{ } &  0.3\%  &  0.4\%^{ }  & 99.6\%   & 99.3\%^{ }  \\
65&  1.6\%  &  1.1\%^{ }  & 98.3\%   & 98.6\%^{ } &  0.6\%  &  0.7\%^{ }  & 99.3\%   & 99.0\%^{ }  \\
70&  2.2\%  &  1.8\%^{ }  & 97.7\%   & 98.0\%^{ } &  1.3\%  &  1.4\%^{ }  & 98.7\%   & 98.4\%^{ }  \\
75&  3.7\%  &  3.0\%^{ }  & 96.3\%   & 96.7\%^{ } &  2.8\%  &  2.6\%^{ }  & 97.2\%   & 97.1\%^{ }  \\
\hline
age & \multicolumn{8}{c}{diagnosis: \emph{respiratory diseases}}\\
55&  1.5\%  &  1.1\%^{ }  & 98.4\%   & 98.8\%^{ } &  0.6\%  &  0.2\%^{ }  & 99.4\%   & 99.7\%^{ }  \\
60&  2.2\%  &  1.2\%^{ }  & 97.8\%   & 98.7\%^{ } &  1.2\%  &  0.3\%^{ }  & 98.7\%   & 99.6\%^{ }  \\
65&  3.5\%  &  1.3\%^{*}  & 96.5\%   & 98.5\%^{*} &  2.6\%  &  0.5\%^{*}  & 97.3\%   & 99.4\%^{*}  \\
70&  6.4\%  &  1.7\%^{*}  & 93.5\%   & 98.2\%^{*} &  5.6\%  &  0.9\%^{*}  & 94.3\%   & 99.0\%^{*}  \\
75& 12.7\%  &  2.5\%^{*}  & 87.3\%   & 97.4\%^{*} & 12.0\%  &  1.6\%^{*}  & 87.9\%   & 98.3\%^{*}  \\
\hline
age & \multicolumn{8}{c}{diagnosis: \emph{digestive diseases}}\\
55&  0.8\%  &  0.7\%^{ }  & 99.1\%   & 99.2\%^{ } &  0.2\%  &  0.1\%^{ }  & 99.8\%   & 99.8\%^{ }  \\
60&  1.0\%  &  0.8\%^{ }  & 99.0\%   & 99.1\%^{ } &  0.3\%  &  0.2\%^{ }  & 99.6\%   & 99.7\%^{ }  \\
65&  1.3\%  &  0.9\%^{ }  & 98.7\%   & 99.0\%^{ } &  0.6\%  &  0.3\%^{ }  & 99.3\%   & 99.6\%^{ }  \\
70&  2.0\%  &  1.2\%^{ }  & 98.0\%   & 98.7\%^{ } &  1.3\%  &  0.6\%^{ }  & 98.6\%   & 99.3\%^{ }  \\
75&  3.5\%  &  1.8\%^{*}  & 96.5\%   & 98.1\%^{ } &  2.9\%  &  1.2\%^{*}  & 97.1\%   & 98.7\%^{ }  \\
\hline\hline
\end{tabular}
\begin{tablenotes}
\item[a] \footnotesize Transition probability for $E=0$, primary education.
\item[b] \footnotesize Transition probability for $E=1$, above primary education.
\item \footnotesize Based on structural model $^{*} p<0.05$ of difference.
\end{tablenotes}
\end{threeparttable}
\end{table}

\begin{table}[htb]
\caption{Transition probability within one year by education and diagnosis, females}
\label{tab:Pfem}
\begin{threeparttable}
\begin{tabular}{ldddddddd}
\hline\hline
 &\multicolumn{2}{c}{$P_{ID}(t)$} &\multicolumn{2}{c}{$P_{IH}(t)$}&\multicolumn{2}{c}{$P_{HD}(t)$} &\multicolumn{2}{c}{$P_{HH}(t)$}\\
 &\multicolumn{1}{c}{(0)\tnote{a}} & \multicolumn{1}{c}{(1)\tnote{b}} &
 \multicolumn{1}{c}{(0)\tnote{a}} & \multicolumn{1}{c}{(1)\tnote{b}}
 & \multicolumn{1}{c}{(0)\tnote{a}} & \multicolumn{1}{c}{(1)\tnote{b}} &
 \multicolumn{1}{c}{(0)\tnote{a}} & \multicolumn{1}{c}{(1)\tnote{b}}  \\
 \hline
age &   \multicolumn{8}{c}{Stratified model: reference individual} \\
55&  0.5\%  &  0.3\%^{ }  & 99.4\%   & 99.7\%^{ } &  0.3\%  &  0.2\%^{ }  & 99.6\%   & 99.7\%^{ }   \\
60&  0.7\%  &  0.5\%^{ }  & 99.2\%   & 99.5\%^{ } &  0.6\%  &  0.3\%^{ }  & 99.3\%   & 99.6\%^{ }   \\
65&  1.2\%  &  0.6\%^{*}  & 98.7\%   & 99.3\%^{ } &  1.1\%  &  0.5\%^{*}  & 98.8\%   & 99.4\%^{ }   \\
70&  2.2\%  &  0.9\%^{*}  & 97.8\%   & 99.0\%^{*} &  2.1\%  &  0.8\%^{*}  & 97.9\%   & 99.1\%^{*}   \\
75&  3.8\%  &  1.4\%^{*}  & 96.1\%   & 98.6\%^{*} &  3.8\%  &  1.3\%^{*}  & 96.1\%   & 98.7\%^{*}   \\
 \hline
age &   \multicolumn{8}{c}{Structural model: reference individual} \\
55&  0.3\%  &  0.3\%^{ }  & 99.6\%   & 99.7\%^{ } &  0.2\%  &  0.1\%^{ }  & 99.8\%   & 99.8\%^{ }   \\
60&  0.5\%  &  0.4\%^{ }  & 99.5\%   & 99.6\%^{ } &  0.3\%  &  0.3\%^{ }  & 99.6\%   & 99.7\%^{ }   \\
65&  0.9\%  &  0.6\%^{ }  & 99.1\%   & 99.3\%^{ } &  0.7\%  &  0.5\%^{ }  & 99.2\%   & 99.4\%^{ }   \\
70&  1.8\%  &  1.1\%^{ }  & 98.2\%   & 98.8\%^{ } &  1.6\%  &  1.0\%^{ }  & 98.4\%   & 98.9\%^{ }   \\
75&  3.6\%  &  2.1\%^{ }  & 96.3\%   & 97.8\%^{ } &  3.5\%  &  2.0\%^{ }  & 96.5\%   & 97.9\%^{ }   \\
\hline
age &   \multicolumn{8}{c}{Structural model diagnosis: \emph{neoplasm}} \\
55&  6.3\%  &  6.9\%^{ }  & 93.6\%   & 92.5\%^{ } &  1.8\%  &  2.7\%^{ }  & 98.1\%   & 96.7\%^{ }  \\
60&  7.9\%  &  8.2\%^{ }  & 92.0\%   & 91.3\%^{ } &  3.3\%  &  4.0\%^{ }  & 96.5\%   & 95.4\%^{ }  \\
65& 11.2\%  & 10.5\%^{ }  & 88.7\%   & 88.9\%^{ } &  6.9\%  &  6.6\%^{ }  & 93.0\%   & 92.9\%^{ }  \\
70& 18.1\%  & 15.0\%^{ }  & 81.8\%   & 84.4\%^{ } & 14.3\%  & 11.4\%^{ }  & 85.6\%   & 88.1\%^{ }  \\
75& 31.5\%  & 23.3\%^{ }  & 68.4\%   & 76.2\%^{ } & 28.5\%  & 20.2\%^{ }  & 71.4\%   & 79.4\%^{ }  \\
\hline
age & \multicolumn{8}{c}{Structural model diagnosis: \emph{circulatory diseases}}\\
55&  1.4\%  &  0.9\%^{ }  & 98.5\%   & 98.8\%^{ } &  0.3\%  &  0.4\%^{ }  & 99.7\%   & 99.3\%^{ }  \\
60&  1.7\%  &  1.2\%^{ }  & 98.2\%   & 98.5\%^{ } &  0.6\%  &  0.8\%^{ }  & 99.4\%   & 98.9\%^{ }  \\
65&  2.3\%  &  1.9\%^{ }  & 97.6\%   & 97.8\%^{ } &  1.2\%  &  1.5\%^{ }  & 98.7\%   & 98.2\%^{ }  \\
70&  3.7\%  &  3.2\%^{ }  & 96.3\%   & 96.5\%^{ } &  2.6\%  &  2.8\%^{ }  & 97.4\%   & 96.9\%^{ }  \\
75&  6.6\%  &  5.8\%^{ }  & 93.4\%   & 93.9\%^{ } &  5.6\%  &  5.5\%^{ }  & 94.4\%   & 94.2\%^{ }  \\
\hline
age & \multicolumn{8}{c}{Structural model diagnosis: \emph{respiratory diseases}}\\
55&  2.2\%  &  1.2\%^{ }  & 97.8\%   & 98.6\%^{ } &  1.2\%  &  0.3\%^{ }  & 98.8\%   & 99.5\%^{ }  \\
60&  3.5\%  &  1.4\%^{*}  & 96.5\%   & 98.4\%^{ } &  2.5\%  &  0.5\%^{*}  & 97.4\%   & 99.3\%^{ }  \\
65&  6.3\%  &  1.8\%^{*}  & 93.6\%   & 98.0\%^{*} &  5.4\%  &  0.9\%^{*}  & 94.5\%   & 98.9\%^{*}  \\
70& 12.3\%  &  2.6\%^{*}  & 87.7\%   & 97.2\%^{*} & 11.5\%  &  1.8\%^{*}  & 88.4\%   & 98.1\%^{*}  \\
75& 24.1\%  &  4.2\%^{*}  & 75.8\%   & 95.7\%^{*} & 23.7\%  &  3.3\%^{*}  & 76.3\%   & 96.5\%^{*}  \\
\hline
age & \multicolumn{8}{c}{Structural model diagnosis: \emph{digestive diseases}}\\
55&  1.0\%  &  0.9\%^{ }  & 98.9\%   & 99.0\%^{ } &  0.3\%  &  0.2\%^{ }  & 99.7\%   & 99.7\%^{ }  \\
60&  1.3\%  &  1.0\%^{ }  & 98.6\%   & 98.9\%^{ } &  0.6\%  &  0.4\%^{ }  & 99.4\%   & 99.5\%^{ }  \\
65&  2.0\%  &  1.3\%^{ }  & 98.0\%   & 98.6\%^{ } &  1.3\%  &  0.7\%^{ }  & 98.7\%   & 99.2\%^{ }  \\
70&  3.4\%  &  1.9\%^{ }  & 96.5\%   & 98.0\%^{ } &  2.7\%  &  1.3\%^{ }  & 97.2\%   & 98.6\%^{ }  \\
75&  6.5\%  &  3.0\%^{*}  & 93.4\%   & 96.9\%^{ } &  5.9\%  &  2.4\%^{*}  & 94.1\%   & 97.5\%^{*}  \\
\hline\hline
\end{tabular}
\begin{tablenotes}
\item[a] \footnotesize Transition probability for $E=0$, primary education.
\item[b] \footnotesize Transition probability for $E=1$, above primary education.
\item \footnotesize $^{*} p<0.05$ of difference.
\end{tablenotes}
\end{threeparttable}
\end{table}

\begin{table}[htb]
\caption{Transition probability within one year by education and diagnosis, model with no endogenous variables (diagnoses)}
\label{tab:Pnoendo}
\begin{threeparttable}
\begin{tabular}{ldddddddd}
\hline\hline
 &\multicolumn{2}{c}{$P_{ID}(t)$} &\multicolumn{2}{c}{$P_{IH}(t)$}&\multicolumn{2}{c}{$P_{HD}(t)$} &\multicolumn{2}{c}{$P_{HH}(t)$}\\
 &\multicolumn{1}{c}{(0)\tnote{a}} & \multicolumn{1}{c}{(1)\tnote{b}} &
 \multicolumn{1}{c}{(0)\tnote{a}} & \multicolumn{1}{c}{(1)\tnote{b}}
 & \multicolumn{1}{c}{(0)\tnote{a}} & \multicolumn{1}{c}{(1)\tnote{b}} &
 \multicolumn{1}{c}{(0)\tnote{a}} & \multicolumn{1}{c}{(1)\tnote{b}}  \\
 \hline
age &   \multicolumn{8}{c}{Stratified model: reference individual} \\
55&  0.7\%  &  0.3\%^{ }  & 98.2\%   & 99.5\%^{ } &  0.4\%  &  0.2\%^{ }  & 99.5\%   & 99.7\%^{ }   \\
60&  1.0\%  &  0.5\%^{ }  & 98.9\%   & 99.4\%^{ } &  0.7\%  &  0.3\%^{ }  & 99.2\%   & 99.5\%^{ }   \\
65&  1.6\%  &  0.7\%^{*}  & 98.3\%   & 99.2\%^{ } &  1.3\%  &  0.5\%^{*}  & 98.6\%   & 99.3\%^{ }   \\
70&  2.6\%  &  1.1\%^{*}  & 97.3\%   & 98.8\%^{*} &  2.3\%  &  0.9\%^{*}  & 97.6\%   & 98.9\%^{*}   \\
75&  4.6\%  &  1.8\%^{*}  & 95.3\%   & 98.1\%^{*} &  4.4\%  &  1.7\%^{*}  & 95.5\%   & 98.2\%^{*}   \\
 \hline
age &   \multicolumn{8}{c}{Structural model: reference individual} \\
55&  0.5\%  &  1.3\%^{*}  & 99.5\%   & 98.6\%^{*} &  0.1\%  &  0.1\%^{ }  & 99.8\%   & 99.8\%^{ }   \\
60&  0.6\%  &  1.4\%^{*}  & 99.3\%   & 98.5\%^{*} &  0.3\%  &  0.2\%^{ }  & 99.7\%   & 99.7\%^{ }   \\
65&  1.0\%  &  1.6\%^{*}  & 99.0\%   & 98.3\%^{*} &  0.7\%  &  0.4\%^{ }  & 99.3\%   & 99.5\%^{ }   \\
70&  1.8\%  &  2.0\%^{ }  & 98.2\%   & 98.0\%^{ } &  1.5\%  &  0.8\%^{*}  & 98.5\%   & 99.1\%^{ }   \\
75&  3.5\%  &  2.7\%^{ }  & 96.5\%   & 97.3\%^{ } &  3.2\%  &  1.5\%^{*}  & 96.8\%   & 98.4\%^{*}   \\
\hline\hline
\end{tabular}
\begin{tablenotes}
\item[a] \footnotesize Transition probability for $E=0$, primary education.
\item[b] \footnotesize Transition probability for $E=1$, above primary education.
\item \footnotesize $^{*} p<0.05$ of difference.
\end{tablenotes}
\end{threeparttable}
\end{table}

\begin{table}[htb]
\caption{Transition probability within one year by education and diagnosis, model with 3 education levels (stratified model)}
\label{tab:P3strat}
\begin{threeparttable}
\begin{tabular}{lddd|ddd}
\hline\hline
 &\multicolumn{1}{c}{(0)\tnote{a}} & \multicolumn{1}{c}{(1)\tnote{b}} &
 \multicolumn{1}{c}{(2)\tnote{c}}
 & \multicolumn{1}{c}{(0)\tnote{a}} & \multicolumn{1}{c}{(1)\tnote{b}} &
 \multicolumn{1}{c}{(2)\tnote{c}} \\
 \hline
 &   \multicolumn{6}{l}{reference individual} \\
age &\multicolumn{3}{c}{$P_{ID}(t)$} &\multicolumn{3}{c}{$P_{IH}(t)$} \\
55&  0.3\%  &  0.2\%^{ }  &  0.2\%^{ } & 99.6\%   & 99.7\%^{ } & 99.8\%^{ }   \\
60&  0.5\%  &  0.3\%^{ }  &  0.2\%^{ } & 99.5\%   & 99.7\%^{ } & 99.7\%^{ }   \\
65&  0.7\%  &  0.3\%^{ }  &  0.3\%^{ } & 99.2\%   & 99.6\%^{ } & 99.6\%^{ }   \\
70&  1.1\%  &  0.5\%^{*}  &  0.5\%^{ } & 98.8\%   & 99.5\%^{*} & 99.4\%^{ }   \\
75&  2.0\%  &  0.7\%^{*}  &  0.8\%^{ } & 97.9\%   & 99.3\%^{*} & 99.1\%^{ }   \\
age  &\multicolumn{3}{c}{$P_{HD}(t)$} &\multicolumn{3}{c}{$P_{HH}(t)$} \\
55&  0.2\%  &  0.1\%^{ }  &  0.1\%^{ } & 99.8\%   & 99.8\%^{ } & 99.8\%^{ }   \\
60&  0.3\%  &  0.2\%^{ }  &  0.2\%^{ } & 99.6\%   & 99.8\%^{ } & 99.8\%^{ }   \\
65&  0.5\%  &  0.2\%^{ }  &  0.3\%^{ } & 99.4\%   & 99.7\%^{ } & 99.7\%^{ }   \\
70&  1.0\%  &  0.4\%^{*}  &  0.5\%^{ } & 98.9\%   & 99.6\%^{*} & 99.5\%^{ }   \\
75&  1.9\%  &  0.6\%^{*}  &  0.8\%^{ } & 98.1\%   & 99.4\%^{*} & 99.2\%^{ }   \\
\hline
&   \multicolumn{6}{l}{diagnosis: \emph{neoplasm}} \\
age  &\multicolumn{3}{c}{$P_{ID}(t)$} &\multicolumn{3}{c}{$P_{IH}(t)$} \\
55&  5.3\%  &  5.7\%^{ } &  6.3\%^{ }  & 94.0\%   & 93.3\%^{ }  & 92.4\%^{ }  \\
60&  6.4\%  &  6.6\%^{ } &  6.8\%^{ }  & 92.8\%   & 92.4\%^{ }  & 91.9\%^{ }  \\
65&  8.5\%  &  7.8\%^{ } &  7.6\%^{ }  & 90.8\%   & 91.2\%^{ }  & 91.1\%^{ }  \\
70& 12.3\%  &  9.8\%^{ } &  9.0\%^{ }  & 87.0\%   & 89.3\%^{ }  & 89.8\%^{ }  \\
75& 18.9\%  & 12.6\%^{ } & 11.1\%^{ }  & 80.4\%   & 86.5\%^{ }  & 87.6\%^{ }  \\
age  &\multicolumn{3}{c}{$P_{HD}(t)$} &\multicolumn{3}{c}{$P_{HH}(t)$} \\
55&  2.4\%  &  2.9\%^{ } &  2.5\%^{ }  & 96.8\%   & 96.1\%^{ }  & 96.2\%^{ }  \\
60&  3.7\%  &  3.8\%^{ } &  3.0\%^{ }  & 95.6\%   & 95.2\%^{ }  & 95.6\%^{ }  \\
65&  5.9\%  &  5.1\%^{ } &  3.9\%^{ }  & 93.4\%   & 93.8\%^{ }  & 94.7\%^{ }  \\
70&  9.8\%  &  7.2\%^{ } &  5.4\%^{ }  & 89.4\%   & 91.8\%^{ }  & 93.3\%^{ }  \\
75& 16.7\%  & 10.2\%^{ } &  7.7\%^{ }  & 82.5\%   & 88.9\%^{ }  & 91.0\%^{ }  \\
 \hline
&   \multicolumn{6}{l}{diagnosis: \emph{circulatory diseases}} \\
age  &\multicolumn{3}{c}{$P_{ID}(t)$} &\multicolumn{3}{c}{$P_{IH}(t)$} \\
55&  1.4\%  &  0.8\%^{ } &  1.7\%^{ }  & 98.2\%   & 98.7\%^{ }  & 98.0\%^{ }  \\
60&  1.7\%  &  1.0\%^{ } &  1.8\%^{ }  & 98.0\%   & 98.5\%^{ }  & 98.0\%^{ }  \\
65&  2.1\%  &  1.4\%^{ } &  2.0\%^{ }  & 97.5\%   & 98.1\%^{ }  & 97.8\%^{ }  \\
70&  2.8\%  &  1.9\%^{ } &  2.2\%^{ }  & 96.8\%   & 97.6\%^{ }  & 97.6\%^{ }  \\
75&  4.3\%  &  2.7\%^{ } &  2.6\%^{ }  & 95.4\%   & 96.8\%^{ }  & 97.2\%^{ }  \\
age  &\multicolumn{3}{c}{$P_{HD}(t)$} &\multicolumn{3}{c}{$P_{HH}(t)$} \\
55&  0.5\%  &  0.5\%^{ } &  0.3\%^{ }  & 99.1\%   & 99.0\%^{ }  & 99.5\%^{ }  \\
60&  0.7\%  &  0.8\%^{ } &  0.4\%^{ }  & 98.9\%   & 98.8\%^{ }  & 99.4\%^{ }  \\
65&  1.1\%  &  1.2\%^{ } &  0.6\%^{ }  & 98.5\%   & 98.4\%^{ }  & 99.2\%^{ }  \\
70&  1.9\%  &  1.7\%^{ } &  0.8\%^{ }  & 97.7\%   & 97.8\%^{ }  & 99.0\%^{ }  \\
75&  3.4\%  &  2.5\%^{ } &  1.2\%^{ }  & 96.2\%   & 97.0\%^{ }  & 98.6\%^{ }  \\
\hline\hline
\end{tabular}
\begin{tablenotes}
\item[a] \footnotesize Transition probability for $E=0$, primary education.
\item[b] \footnotesize Transition probability for $E=1$, secondary education.
\item[c] \footnotesize Transition probability for $E=2$, higher education.
\item \footnotesize $^{*} p<0.05$ of difference of adjacent education levels.
\end{tablenotes}
\end{threeparttable}
\end{table}

\addtocounter{table}{-1}
\begin{table}[htb]
\caption{(continued)}
\begin{threeparttable}
\begin{tabular}{lddd|ddd}
\hline\hline
 &\multicolumn{1}{c}{(0)\tnote{a}} & \multicolumn{1}{c}{(1)\tnote{b}} &
 \multicolumn{1}{c}{(2)\tnote{c}}
 & \multicolumn{1}{c}{(0)\tnote{a}} & \multicolumn{1}{c}{(1)\tnote{b}} &
 \multicolumn{1}{c}{(2)\tnote{c}} \\
\hline
& \multicolumn{6}{l}{diagnosis: \emph{respiratory diseases}}\\
age  &\multicolumn{3}{c}{$P_{ID}(t)$} &\multicolumn{3}{c}{$P_{IH}(t)$} \\
55&  2.7\%  &  1.2\%^{ } &  0.4\%^{ } & 96.2\%   & 98.3\%^{ }   & 99.6\%^{ }  \\
60&  4.0\%  &  1.5\%^{ } &  0.5\%^{ } & 94.9\%   & 98.1\%^{ }   & 99.4\%^{ }  \\
65&  6.4\%  &  1.8\%^{*} &  0.7\%^{ } & 92.5\%   & 97.8\%^{ }   & 99.2\%^{ }  \\
70& 10.7\%  &  2.3\%^{*} &  1.0\%^{ } & 88.2\%   & 97.3\%^{*}   & 98.9\%^{ }  \\
75& 18.2\%  &  3.0\%^{*} &  1.6\%^{ } & 80.8\%   & 96.5\%^{*}   & 98.4\%^{ }  \\
age  &\multicolumn{3}{c}{$P_{HD}(t)$} &\multicolumn{3}{c}{$P_{HH}(t)$} \\
55&  2.0\%  &  0.6\%^{ } &  0.2\%^{ } & 96.9\%   & 99.0\%^{ }   & 99.7\%^{ }  \\
60&  3.3\%  &  0.8\%^{ } &  0.3\%^{ } & 95.6\%   & 98.8\%^{ }   & 99.6\%^{ }  \\
65&  5.8\%  &  1.1\%^{*} &  0.5\%^{ } & 93.1\%   & 98.4\%^{ }   & 99.4\%^{ }  \\
70& 10.3\%  &  1.6\%^{*} &  0.9\%^{ } & 88.7\%   & 97.9\%^{*}   & 99.0\%^{ }  \\
75& 18.0\%  &  2.4\%^{*} &  1.4\%^{ } & 81.0\%   & 97.1\%^{*}   & 98.5\%^{ }  \\
\hline
& \multicolumn{6}{l}{diagnosis: \emph{digestive diseases}}\\
age  &\multicolumn{3}{c}{$P_{ID}(t)$} &\multicolumn{3}{c}{$P_{IH}(t)$} \\
55&  0.9\%  &  0.8\%^{ } &  0.3\%^{ } & 98.9\%   & 99.0\%^{ }   & 99.6\%^{ }  \\
60&  1.1\%  &  1.0\%^{ } &  0.3\%^{ } & 98.6\%   & 98.8\%^{ }   & 99.6\%^{ }  \\
65&  1.5\%  &  1.2\%^{ } &  0.4\%^{ } & 98.2\%   & 98.6\%^{ }   & 99.5\%^{ }  \\
70&  2.3\%  &  1.5\%^{ } &  0.5\%^{*} & 97.4\%   & 98.3\%^{ }   & 99.4\%^{ }  \\
75&  3.8\%  &  2.0\%^{ } &  0.7\%^{*} & 95.9\%   & 97.8\%^{ }   & 99.2\%^{*}  \\
age  &\multicolumn{3}{c}{$P_{HD}(t)$} &\multicolumn{3}{c}{$P_{HH}(t)$} \\
55&  0.4\%  &  0.3\%^{ } &  0.1\%^{ } & 99.3\%   & 99.5\%^{ }   & 99.8\%^{ }  \\
60&  0.6\%  &  0.5\%^{ } &  0.1\%^{ } & 99.1\%   & 99.3\%^{ }   & 99.8\%^{ }  \\
65&  1.1\%  &  0.7\%^{ } &  0.2\%^{ } & 98.6\%   & 99.1\%^{ }   & 99.7\%^{ }  \\
70&  1.9\%  &  1.1\%^{ } &  0.3\%^{ } & 97.8\%   & 98.7\%^{ }   & 99.6\%^{ }  \\
75&  3.4\%  &  1.6\%^{ } &  0.5\%^{*} & 96.3\%   & 98.2\%^{ }   & 99.4\%^{ }  \\
\hline\hline
\end{tabular}
\begin{tablenotes}
\item[a] \footnotesize Transition probability for $E=0$, primary education.
\item[b] \footnotesize Transition probability for $E=1$, secondary education.
\item[c] \footnotesize Transition probability for $E=2$, higher education.
\item \footnotesize $^{*} p<0.05$ of difference of adjacent education levels.
\end{tablenotes}
\end{threeparttable}
\end{table}

\begin{table}[htb]
\caption{Transition probability within one year by education and diagnosis, model with 3 education levels (structural model)}
\label{tab:P3struc}
\begin{threeparttable}
\begin{tabular}{lddd|ddd}
\hline\hline
 &\multicolumn{1}{c}{(0)\tnote{a}} & \multicolumn{1}{c}{(1)\tnote{b}} &
 \multicolumn{1}{c}{(2)\tnote{c}}
 & \multicolumn{1}{c}{(0)\tnote{a}} & \multicolumn{1}{c}{(1)\tnote{b}} &
 \multicolumn{1}{c}{(2)\tnote{c}} \\
 \hline
 &   \multicolumn{6}{l}{reference individual} \\
age &\multicolumn{3}{c}{$P_{ID}(t)$} &\multicolumn{3}{c}{$P_{IH}(t)$} \\
55&  0.3\%  &  0.1\%^{ }  &  0.4\%^{ } & 99.7\%   & 99.9\%^{ } & 99.5\%^{ }   \\
60&  0.3\%  &  0.1\%^{ }  &  0.5\%^{ } & 99.6\%   & 99.8\%^{ } & 99.5\%^{ }   \\
65&  0.5\%  &  0.2\%^{ }  &  0.6\%^{ } & 99.4\%   & 99.7\%^{ } & 99.4\%^{ }   \\
70&  1.0\%  &  0.3\%^{*}  &  0.9\%^{ } & 99.0\%   & 99.6\%^{ } & 99.1\%^{ }   \\
75&  1.9\%  &  0.6\%^{*}  &  1.4\%^{ } & 98.1\%   & 99.3\%^{*} & 98.6\%^{ }   \\
age  &\multicolumn{3}{c}{$P_{HD}(t)$} &\multicolumn{3}{c}{$P_{HH}(t)$} \\
55&  0.1\%  &  0.1\%^{ }  &  0.1\%^{ } & 99.9\%   & 99.9\%^{ } & 99.9\%^{ }   \\
60&  0.2\%  &  0.1\%^{ }  &  0.1\%^{ } & 99.8\%   & 99.8\%^{ } & 99.8\%^{ }   \\
65&  0.4\%  &  0.2\%^{ }  &  0.3\%^{ } & 99.6\%   & 99.8\%^{ } & 99.7\%^{ }   \\
70&  0.8\%  &  0.3\%^{*}  &  0.5\%^{ } & 99.2\%   & 99.6\%^{ } & 99.4\%^{ }   \\
75&  1.8\%  &  0.6\%^{*}  &  1.0\%^{ } & 98.2\%   & 99.3\%^{*} & 98.9\%^{ }   \\
\hline
&   \multicolumn{6}{l}{diagnosis: \emph{neoplasm}} \\
age  &\multicolumn{3}{c}{$P_{ID}(t)$} &\multicolumn{3}{c}{$P_{IH}(t)$} \\
55&  5.6\%  &  4.2\%^{ } &  5.8\%^{ }  & 94.1\%   & 95.4\%^{ }  & 93.8\%^{ }  \\
60&  6.3\%  &  4.6\%^{ } &  6.7\%^{*}  & 93.4\%   & 95.0\%^{ }  & 92.9\%^{ }  \\
65&  8.0\%  &  5.4\%^{ } &  8.5\%^{*}  & 91.7\%   & 94.2\%^{ }  & 91.1\%^{*}  \\
70& 11.6\%  &  6.9\%^{*} & 12.1\%^{*}  & 88.1\%   & 92.7\%^{ }  & 87.6\%^{*}  \\
75& 19.1\%  &  9.6\%^{*} & 18.9\%^{*}  & 80.6\%   & 90.1\%^{ }  & 80.8\%^{*}  \\
age  &\multicolumn{3}{c}{$P_{HD}(t)$} &\multicolumn{3}{c}{$P_{HH}(t)$} \\
55&  1.4\%  &  1.3\%^{ } &  1.7\%^{ }  & 98.3\%   & 98.3\%^{ }  & 97.9\%^{ }  \\
60&  2.2\%  &  1.7\%^{ } &  2.7\%^{ }  & 97.5\%   & 97.9\%^{ }  & 96.9\%^{ }  \\
65&  4.0\%  &  2.5\%^{ } &  4.6\%^{ }  & 95.7\%   & 97.0\%^{ }  & 95.0\%^{ }  \\
70&  7.8\%  &  4.1\%^{ } &  8.4\%^{*}  & 91.9\%   & 95.5\%^{ }  & 91.2\%^{*}  \\
75& 15.8\%  &  6.9\%^{*} & 15.6\%^{*}  & 84.0\%   & 92.7\%^{*}  & 84.0\%^{*}  \\
 \hline
&   \multicolumn{6}{l}{diagnosis: \emph{circulatory diseases}} \\
age  &\multicolumn{3}{c}{$P_{ID}(t)$} &\multicolumn{3}{c}{$P_{IH}(t)$} \\
55&  1.3\%  &  0.3\%^{ } &  2.2\%^{*}  & 98.6\%   & 99.5\%^{ }  & 97.7\%^{*}  \\
60&  1.4\%  &  0.4\%^{ } &  2.4\%^{*}  & 98.5\%   & 99.3\%^{ }  & 97.5\%^{*}  \\
65&  1.7\%  &  0.7\%^{ } &  2.8\%^{*}  & 98.2\%   & 99.1\%^{ }  & 97.0\%^{*}  \\
70&  2.3\%  &  1.1\%^{ } &  3.7\%^{*}  & 97.5\%   & 98.6\%^{ }  & 96.1\%^{*}  \\
75&  3.8\%  &  2.0\%^{ } &  5.5\%^{*}  & 96.1\%   & 97.7\%^{ }  & 94.3\%^{*}  \\
age  &\multicolumn{3}{c}{$P_{HD}(t)$} &\multicolumn{3}{c}{$P_{HH}(t)$} \\
55&  0.2\%  &  0.2\%^{ } &  0.4\%^{ }  & 99.7\%   & 99.5\%^{ }  & 99.4\%^{ }  \\
60&  0.3\%  &  0.3\%^{ } &  0.7\%^{ }  & 99.5\%   & 99.4\%^{ }  & 99.2\%^{ }  \\
65&  0.6\%  &  0.6\%^{ } &  1.1\%^{ }  & 99.2\%   & 99.1\%^{ }  & 98.7\%^{ }  \\
70&  1.3\%  &  1.1\%^{ } &  2.0\%^{ }  & 98.6\%   & 98.6\%^{ }  & 97.8\%^{ }  \\
75&  2.7\%  &  2.0\%^{ } &  3.9\%^{ }  & 97.1\%   & 97.7\%^{ }  & 95.9\%^{ }  \\
\hline\hline
\end{tabular}
\begin{tablenotes}
\item[a] \footnotesize Transition probability for $E=0$, primary education.
\item[b] \footnotesize Transition probability for $E=1$, secondary education.
\item[c] \footnotesize Transition probability for $E=2$, higher education.
\item \footnotesize $^{*} p<0.05$ of difference of adjacent education levels.
\end{tablenotes}
\end{threeparttable}
\end{table}

\addtocounter{table}{-1}
\begin{table}[htb]
\caption{(continued)}
\begin{threeparttable}
\begin{tabular}{lddd|ddd}
\hline\hline
 &\multicolumn{1}{c}{(0)\tnote{a}} & \multicolumn{1}{c}{(1)\tnote{b}} &
 \multicolumn{1}{c}{(2)\tnote{c}}
 & \multicolumn{1}{c}{(0)\tnote{a}} & \multicolumn{1}{c}{(1)\tnote{b}} &
 \multicolumn{1}{c}{(2)\tnote{c}} \\
\hline
& \multicolumn{6}{l}{diagnosis: \emph{respiratory diseases}}\\
age  &\multicolumn{3}{c}{$P_{ID}(t)$} &\multicolumn{3}{c}{$P_{IH}(t)$} \\
55&  1.5\%  &  1.1\%^{ } &  0.4\%^{ } & 98.3\%   & 98.7\%^{ }   & 99.5\%^{ }  \\
60&  2.1\%  &  1.1\%^{ } &  0.5\%^{ } & 97.7\%   & 98.6\%^{ }   & 99.4\%^{ }  \\
65&  3.5\%  &  1.4\%^{*} &  0.7\%^{ } & 96.3\%   & 98.4\%^{ }   & 99.2\%^{ }  \\
70&  6.4\%  &  1.7\%^{*} &  1.1\%^{ } & 93.4\%   & 98.1\%^{*}   & 98.8\%^{ }  \\
75& 12.6\%  &  2.2\%^{*} &  1.9\%^{ } & 87.2\%   & 97.6\%^{*}   & 98.0\%^{ }  \\
age  &\multicolumn{3}{c}{$P_{HD}(t)$} &\multicolumn{3}{c}{$P_{HH}(t)$} \\
55&  0.6\%  &  0.2\%^{ } &  0.1\%^{ } & 99.2\%   & 99.6\%^{ }   & 99.8\%^{ }  \\
60&  1.2\%  &  0.3\%^{ } &  0.2\%^{ } & 98.6\%   & 99.5\%^{ }   & 99.7\%^{ }  \\
65&  2.6\%  &  0.5\%^{*} &  0.4\%^{ } & 97.2\%   & 99.3\%^{ }   & 99.5\%^{ }  \\
70&  5.6\%  &  0.8\%^{*} &  0.8\%^{ } & 94.2\%   & 99.0\%^{*}   & 99.1\%^{ }  \\
75& 12.0\%  &  1.4\%^{*} &  1.6\%^{ } & 87.8\%   & 98.5\%^{*}   & 98.3\%^{ }  \\
\hline
& \multicolumn{6}{l}{diagnosis: \emph{digestive diseases}}\\
age  &\multicolumn{3}{c}{$P_{ID}(t)$} &\multicolumn{3}{c}{$P_{IH}(t)$} \\
55&  0.8\%  &  0.5\%^{ } &  0.4\%^{ } & 99.1\%   & 99.4\%^{ }   & 99.5\%^{ }  \\
60&  0.9\%  &  0.6\%^{ } &  0.4\%^{ } & 99.0\%   & 99.3\%^{ }   & 99.5\%^{ }  \\
65&  1.2\%  &  0.8\%^{ } &  0.6\%^{ } & 98.6\%   & 99.1\%^{ }   & 99.4\%^{ }  \\
70&  1.9\%  &  1.1\%^{ } &  0.8\%^{*} & 97.9\%   & 98.8\%^{ }   & 99.1\%^{ }  \\
75&  3.5\%  &  1.6\%^{ } &  1.3\%^{*} & 96.4\%   & 98.3\%^{ }   & 98.6\%^{ }  \\
age  &\multicolumn{3}{c}{$P_{HD}(t)$} &\multicolumn{3}{c}{$P_{HH}(t)$} \\
55&  0.2\%  &  0.1\%^{ } &  0.1\%^{ } & 99.7\%   & 99.8\%^{ }   & 99.8\%^{ }  \\
60&  0.3\%  &  0.2\%^{ } &  0.1\%^{ } & 99.6\%   & 99.7\%^{ }   & 99.8\%^{ }  \\
65&  0.6\%  &  0.4\%^{ } &  0.3\%^{ } & 99.3\%   & 99.5\%^{ }   & 99.7\%^{ }  \\
70&  1.4\%  &  0.7\%^{ } &  0.5\%^{ } & 98.5\%   & 99.2\%^{ }   & 99.4\%^{ }  \\
75&  2.9\%  &  1.3\%^{*} &  1.0\%^{ } & 97.0\%   & 98.7\%^{ }   & 98.9\%^{ }  \\
\hline\hline
\end{tabular}
\begin{tablenotes}
\item[a] \footnotesize Transition probability for $E=0$, primary education.
\item[b] \footnotesize Transition probability for $E=1$, secondary education.
\item[c] \footnotesize Transition probability for $E=2$, higher education.
\item \footnotesize $^{*} p<0.05$ of difference of adjacent education levels.
\end{tablenotes}
\end{threeparttable}
\end{table}


\clearpage
\begin{table}[htb]
\caption{Transition probability within one year by education and diagnosis, model with piecewise constant age dependence from hospitalized}
\label{tab:Ppc}
\begin{threeparttable}
\begin{tabular}{ldddddddd}
\hline\hline
 &\multicolumn{2}{c}{$P_{ID}(t)$} &\multicolumn{2}{c}{$P_{IH}(t)$}&\multicolumn{2}{c}{$P_{HD}(t)$} &\multicolumn{2}{c}{$P_{HH}(t)$}\\
 &\multicolumn{1}{c}{(0)\tnote{a}} & \multicolumn{1}{c}{(1)\tnote{b}} &
 \multicolumn{1}{c}{(0)\tnote{a}} & \multicolumn{1}{c}{(1)\tnote{b}}
 & \multicolumn{1}{c}{(0)\tnote{a}} & \multicolumn{1}{c}{(1)\tnote{b}} &
 \multicolumn{1}{c}{(0)\tnote{a}} & \multicolumn{1}{c}{(1)\tnote{b}}  \\
 \hline
age &   \multicolumn{8}{c}{Stratified model: reference individual} \\
55&  0.3\%  &  0.2\%^{ }  & 99.5\%   & 99.7\%^{ } &  0.2\%  &  0.1\%^{ }  & 99.7\%   & 99.8\%^{ }   \\
60&  0.5\%  &  0.3\%^{ }  & 99.5\%   & 99.7\%^{ } &  0.3\%  &  0.2\%^{ }  & 99.7\%   & 99.8\%^{ }   \\
65&  0.7\%  &  0.4\%^{ }  & 99.2\%   & 99.6\%^{ } &  0.5\%  &  0.3\%^{ }  & 99.4\%   & 99.7\%^{ }   \\
70&  1.1\%  &  0.5\%^{*}  & 98.8\%   & 99.4\%^{ } &  1.0\%  &  0.4\%^{*}  & 98.9\%   & 99.5\%^{ }   \\
75&  2.0\%  &  0.7\%^{*}  & 97.9\%   & 99.2\%^{*} &  1.9\%  &  0.6\%^{*}  & 98.1\%   & 99.3\%^{*}   \\
 \hline
age &   \multicolumn{8}{c}{Structural model: reference individual} \\
55&  0.2\%  &  0.2\%^{ }  & 99.7\%   & 99.8\%^{ } &  0.1\%  &  0.1\%^{ }  & 99.9\%   & 99.9\%^{ }   \\
60&  0.3\%  &  0.2\%^{ }  & 99.6\%   & 99.7\%^{ } &  0.2\%  &  0.1\%^{ }  & 99.8\%   & 99.8\%^{ }   \\
65&  0.5\%  &  0.4\%^{ }  & 99.4\%   & 99.6\%^{ } &  0.4\%  &  0.2\%^{ }  & 99.6\%   & 99.7\%^{ }   \\
70&  1.0\%  &  0.6\%^{ }  & 99.0\%   & 99.3\%^{ } &  0.8\%  &  0.5\%^{ }  & 99.1\%   & 99.4\%^{ }   \\
75&  1.9\%  &  1.0\%^{ }  & 98.0\%   & 98.9\%^{ } &  1.8\%  &  0.9\%^{ }  & 98.2\%   & 99.0\%^{ }   \\
\hline
age &   \multicolumn{8}{c}{Structural model diagnosis: \emph{neoplasm}} \\
55&  6.1\%  &  5.9\%^{ }  & 93.5\%   & 93.7\%^{ } &  1.7\%  &  1.7\%^{ }  & 97.8\%   & 97.8\%^{ }  \\
60&  6.5\%  &  6.3\%^{ }  & 93.3\%   & 93.3\%^{ } &  2.1\%  &  2.2\%^{ }  & 97.6\%   & 97.4\%^{ }  \\
65&  8.4\%  &  7.7\%^{ }  & 91.3\%   & 91.8\%^{ } &  4.2\%  &  3.6\%^{ }  & 95.5\%   & 95.8\%^{ }  \\
70& 12.0\%  &  9.8\%^{ }  & 87.7\%   & 89.7\%^{ } &  8.0\%  &  5.9\%^{ }  & 91.7\%   & 93.6\%^{ }  \\
75& 19.5\%  & 13.8\%^{ }  & 80.2\%   & 85.7\%^{ } & 16.0\%  & 10.0\%^{ }  & 83.7\%   & 89.4\%^{ }  \\
\hline
age & \multicolumn{8}{c}{Structural model diagnosis: \emph{circulatory diseases}}\\
55&  1.3\%  &  0.7\%^{ }  & 98.5\%   & 99.0\%^{ } &  0.2\%  &  0.2\%^{ }  & 99.6\%   & 99.5\%^{ }  \\
60&  1.4\%  &  0.8\%^{ }  & 98.5\%   & 98.9\%^{ } &  0.3\%  &  0.4\%^{ }  & 99.6\%   & 99.4\%^{ }  \\
65&  1.7\%  &  1.2\%^{ }  & 98.1\%   & 98.5\%^{ } &  0.7\%  &  0.8\%^{ }  & 99.2\%   & 98.9\%^{ }  \\
70&  2.4\%  &  1.8\%^{ }  & 97.5\%   & 97.9\%^{ } &  1.3\%  &  1.4\%^{ }  & 98.5\%   & 98.3\%^{ }  \\
75&  3.8\%  &  3.0\%^{ }  & 96.0\%   & 96.7\%^{ } &  2.8\%  &  2.6\%^{ }  & 97.1\%   & 97.0\%^{ }  \\
\hline
age & \multicolumn{8}{c}{Structural model diagnosis: \emph{respiratory diseases}}\\
55&  1.6\%  &  1.1\%^{ }  & 98.1\%   & 98.8\%^{ } &  0.6\%  &  0.2\%^{ }  & 99.1\%   & 99.7\%^{ }  \\
60&  2.2\%  &  1.2\%^{ }  & 97.7\%   & 98.7\%^{ } &  1.2\%  &  0.3\%^{ }  & 98.6\%   & 99.6\%^{ }  \\
65&  3.5\%  &  1.4\%^{*}  & 96.2\%   & 98.4\%^{ } &  2.6\%  &  0.5\%^{ }  & 97.1\%   & 99.3\%^{ }  \\
70&  6.5\%  &  1.8\%^{*}  & 93.3\%   & 98.1\%^{*} &  5.7\%  &  0.9\%^{*}  & 94.1\%   & 98.9\%^{*}  \\
75& 12.7\%  &  2.5\%^{*}  & 87.1\%   & 97.3\%^{*} & 12.1\%  &  1.7\%^{*}  & 87.7\%   & 98.1\%^{*}  \\
\hline
age & \multicolumn{8}{c}{Structural model diagnosis: \emph{digestive diseases}}\\
55&  0.8\%  &  0.7\%^{ }  & 99.0\%   & 99.2\%^{ } &  0.2\%  &  0.1\%^{ }  & 99.7\%   & 99.8\%^{ }  \\
60&  0.9\%  &  0.8\%^{ }  & 99.0\%   & 99.1\%^{ } &  0.3\%  &  0.2\%^{ }  & 99.6\%   & 99.7\%^{ }  \\
65&  1.3\%  &  1.0\%^{ }  & 98.6\%   & 98.9\%^{ } &  0.6\%  &  0.3\%^{ }  & 99.2\%   & 99.5\%^{ }  \\
70&  2.0\%  &  1.2\%^{ }  & 97.9\%   & 98.7\%^{ } &  1.4\%  &  0.6\%^{ }  & 98.5\%   & 99.3\%^{ }  \\
75&  3.5\%  &  1.8\%^{ }  & 96.4\%   & 98.1\%^{ } &  2.9\%  &  1.2\%^{ }  & 97.0\%   & 98.7\%^{ }  \\
\hline\hline
\end{tabular}
\begin{tablenotes}
\item[a] \footnotesize Transition probability for $E=0$, primary education.
\item[b] \footnotesize Transition probability for $E=1$, above primary education.
\item \footnotesize $^{*} p<0.05$ of difference.
\end{tablenotes}
\end{threeparttable}
\end{table}


\begin{table}[htb]
\caption{Transition probability within one year by education and diagnosis, model with two IQ-tests}
\label{tab:Ppcg}
\begin{threeparttable}
\begin{tabular}{ldddddddd}
\hline\hline
 &\multicolumn{2}{c}{$P_{ID}(t)$} &\multicolumn{2}{c}{$P_{IH}(t)$}&\multicolumn{2}{c}{$P_{HD}(t)$} &\multicolumn{2}{c}{$P_{HH}(t)$}\\
 &\multicolumn{1}{c}{(0)\tnote{a}} & \multicolumn{1}{c}{(1)\tnote{b}} &
 \multicolumn{1}{c}{(0)\tnote{a}} & \multicolumn{1}{c}{(1)\tnote{b}}
 & \multicolumn{1}{c}{(0)\tnote{a}} & \multicolumn{1}{c}{(1)\tnote{b}} &
 \multicolumn{1}{c}{(0)\tnote{a}} & \multicolumn{1}{c}{(1)\tnote{b}}  \\
 \hline
age &   \multicolumn{8}{c}{Structural model: reference individual} \\
55&  0.2\%  &  0.2\%^{ }  & 99.7\%   & 99.8\%^{ } &  0.1\%  &  0.1\%^{ }  & 99.9\%   & 99.9\%^{ }   \\
60&  0.3\%  &  0.2\%^{ }  & 99.6\%   & 99.7\%^{ } &  0.2\%  &  0.1\%^{ }  & 99.8\%   & 99.8\%^{ }   \\
65&  0.5\%  &  0.4\%^{ }  & 99.5\%   & 99.6\%^{ } &  0.3\%  &  0.2\%^{ }  & 99.6\%   & 99.7\%^{ }   \\
70&  0.9\%  &  0.6\%^{ }  & 99.1\%   & 99.4\%^{ } &  0.8\%  &  0.5\%^{ }  & 99.2\%   & 99.5\%^{ }   \\
75&  1.8\%  &  1.0\%^{ }  & 98.2\%   & 98.9\%^{ } &  1.6\%  &  0.9\%^{ }  & 98.3\%   & 99.0\%^{ }   \\
\hline
age &   \multicolumn{8}{c}{Structural model diagnosis: \emph{neoplasm}} \\
55&  4.0\%  &  5.6\%^{*}  & 95.9\%   & 93.9\%^{*} &  0.9\%  &  1.6\%^{ }  & 99.0\%   & 97.9\%^{ }  \\
60&  4.7\%  &  6.1\%^{ }  & 95.2\%   & 93.4\%^{ } &  1.7\%  &  2.1\%^{ }  & 98.2\%   & 97.4\%^{ }  \\
65&  6.4\%  &  7.0\%^{ }  & 93.5\%   & 92.5\%^{ } &  3.4\%  &  3.0\%^{ }  & 96.5\%   & 96.5\%^{ }  \\
70&  9.9\%  &  8.7\%^{ }  & 90.0\%   & 90.9\%^{ } &  7.1\%  &  4.8\%^{ }  & 92.8\%   & 94.7\%^{ }  \\
75& 17.1\%  & 11.9\%^{ }  & 82.8\%   & 87.6\%^{ } & 14.6\%  &  8.2\%^{*}  & 85.3\%   & 91.3\%^{ }  \\
\hline
age & \multicolumn{8}{c}{Structural model diagnosis: \emph{circulatory diseases}}\\
55&  1.0\%  &  0.6\%^{ }  & 99.0\%   & 99.1\%^{ } &  0.2\%  &  0.2\%^{ }  & 99.8\%   & 99.6\%^{ }  \\
60&  1.1\%  &  0.8\%^{ }  & 98.8\%   & 99.0\%^{ } &  0.3\%  &  0.3\%^{ }  & 99.7\%   & 99.4\%^{ }  \\
65&  1.4\%  &  1.0\%^{ }  & 98.5\%   & 98.8\%^{ } &  0.6\%  &  0.6\%^{ }  & 99.4\%   & 99.2\%^{ }  \\
70&  2.1\%  &  1.5\%^{ }  & 97.9\%   & 98.3\%^{ } &  1.3\%  &  1.0\%^{ }  & 98.7\%   & 98.7\%^{ }  \\
75&  3.5\%  &  2.4\%^{ }  & 96.5\%   & 97.4\%^{ } &  2.7\%  &  2.0\%^{ }  & 97.3\%   & 97.8\%^{ }  \\
\hline
age & \multicolumn{8}{c}{Structural model diagnosis: \emph{respiratory diseases}}\\
55&  1.0\%  &  1.0\%^{ }  & 98.9\%   & 98.8\%^{ } &  0.6\%  &  0.2\%^{ }  & 99.4\%   & 99.7\%^{ }  \\
60&  1.7\%  &  1.1\%^{ }  & 98.3\%   & 98.8\%^{ } &  1.3\%  &  0.2\%^{*}  & 98.7\%   & 99.6\%^{ }  \\
65&  3.2\%  &  1.2\%^{*}  & 96.8\%   & 98.6\%^{ } &  2.8\%  &  0.4\%^{*}  & 97.2\%   & 99.5\%^{*}  \\
70&  6.3\%  &  1.5\%^{*}  & 93.7\%   & 98.4\%^{*} &  5.9\%  &  0.7\%^{*}  & 94.0\%   & 99.2\%^{*}  \\
75& 12.8\%  &  2.1\%^{*}  & 87.2\%   & 97.8\%^{*} & 12.6\%  &  1.2\%^{*}  & 87.4\%   & 98.6\%^{*}  \\
\hline
age & \multicolumn{8}{c}{Structural model diagnosis: \emph{digestive diseases}}\\
55&  0.8\%  &  0.7\%^{ }  & 99.2\%   & 99.2\%^{ } &  0.1\%  &  0.1\%^{ }  & 99.8\%   & 99.8\%^{ }  \\
60&  0.9\%  &  0.8\%^{ }  & 99.0\%   & 99.1\%^{ } &  0.3\%  &  0.2\%^{ }  & 99.7\%   & 99.7\%^{ }  \\
65&  1.3\%  &  0.9\%^{ }  & 98.7\%   & 99.0\%^{ } &  0.6\%  &  0.3\%^{ }  & 99.3\%   & 99.6\%^{ }  \\
70&  1.9\%  &  1.1\%^{ }  & 98.0\%   & 98.8\%^{ } &  1.3\%  &  0.5\%^{ }  & 98.7\%   & 99.4\%^{ }  \\
75&  3.4\%  &  1.5\%^{*}  & 96.5\%   & 98.4\%^{ } &  2.8\%  &  0.9\%^{*}  & 97.1\%   & 99.0\%^{*}  \\
\hline\hline
\end{tabular}
\begin{tablenotes}
\item[a] \footnotesize Transition probability for $E=0$, primary education.
\item[b] \footnotesize Transition probability for $E=1$, above primary education.
\item \footnotesize $^{*} p<0.05$ of difference.
\end{tablenotes}
\end{threeparttable}
\end{table}


\begin{table}[htb]
\caption{Transition probability within one year by education and diagnosis, model with teacher advice}
\label{tab:Pnocog}
\begin{threeparttable}
\begin{tabular}{ldddddddd}
\hline\hline
 &\multicolumn{2}{c}{$P_{ID}(t)$} &\multicolumn{2}{c}{$P_{IH}(t)$}&\multicolumn{2}{c}{$P_{HD}(t)$} &\multicolumn{2}{c}{$P_{HH}(t)$}\\
 &\multicolumn{1}{c}{(0)\tnote{a}} & \multicolumn{1}{c}{(1)\tnote{b}} &
 \multicolumn{1}{c}{(0)\tnote{a}} & \multicolumn{1}{c}{(1)\tnote{b}}
 & \multicolumn{1}{c}{(0)\tnote{a}} & \multicolumn{1}{c}{(1)\tnote{b}} &
 \multicolumn{1}{c}{(0)\tnote{a}} & \multicolumn{1}{c}{(1)\tnote{b}}  \\
 \hline
age &   \multicolumn{8}{c}{Stratified model: reference individual} \\
55&  0.3\%  &  0.2\%^{ }  & 99.6\%   & 99.7\%^{ } &  0.2\%  &  0.1\%^{ }  & 99.8\%   & 99.8\%^{ }   \\
60&  0.4\%  &  0.3\%^{ }  & 99.5\%   & 99.7\%^{ } &  0.3\%  &  0.2\%^{ }  & 99.6\%   & 99.8\%^{ }   \\
65&  0.7\%  &  0.3\%^{ }  & 99.3\%   & 99.6\%^{ } &  0.5\%  &  0.3\%^{ }  & 99.4\%   & 99.7\%^{ }   \\
70&  1.1\%  &  0.5\%^{*}  & 98.8\%   & 99.5\%^{ } &  1.0\%  &  0.4\%^{*}  & 99.0\%   & 99.5\%^{*}   \\
75&  1.9\%  &  0.7\%^{*}  & 98.0\%   & 99.3\%^{*} &  1.8\%  &  0.6\%^{*}  & 98.1\%   & 99.3\%^{*}   \\
 \hline
age &   \multicolumn{8}{c}{Structural model: reference individual} \\
55&  0.2\%  &  0.2\%^{ }  & 99.7\%   & 99.8\%^{ } &  0.0\%  &  0.0\%^{ }  & 99.9\%   & 99.9\%^{ }   \\
60&  0.3\%  &  0.2\%^{ }  & 99.6\%   & 99.7\%^{ } &  0.2\%  &  0.1\%^{ }  & 99.8\%   & 99.8\%^{ }   \\
65&  0.5\%  &  0.3\%^{ }  & 99.5\%   & 99.6\%^{ } &  0.3\%  &  0.2\%^{ }  & 99.6\%   & 99.7\%^{ }   \\
70&  0.9\%  &  0.6\%^{ }  & 99.1\%   & 99.4\%^{ } &  0.7\%  &  0.5\%^{ }  & 99.2\%   & 99.5\%^{ }   \\
75&  1.8\%  &  1.0\%^{ }  & 98.2\%   & 98.9\%^{ } &  1.6\%  &  0.9\%^{ }  & 98.3\%   & 99.0\%^{ }   \\
\hline
age &   \multicolumn{8}{c}{Structural model diagnosis: \emph{neoplasm}} \\
55&  4.9\%  &  5.1\%^{ }  & 94.9\%   & 94.5\%^{ } &  1.1\%  &  1.5\%^{ }  & 98.5\%   & 98.0\%^{ }  \\
60&  5.6\%  &  5.6\%^{ }  & 94.2\%   & 94.0\%^{ } &  1.9\%  &  2.1\%^{ }  & 97.8\%   & 97.5\%^{ }  \\
65&  7.0\%  &  6.6\%^{ }  & 92.7\%   & 92.9\%^{ } &  3.5\%  &  3.2\%^{ }  & 96.3\%   & 96.4\%^{ }  \\
70& 10.3\%  &  8.7\%^{ }  & 89.5\%   & 90.9\%^{ } &  6.9\%  &  5.3\%^{ }  & 92.8\%   & 94.2\%^{ }  \\
75& 17.2\%  & 12.7\%^{ }  & 82.6\%   & 86.9\%^{ } & 14.2\%  &  9.5\%^{ }  & 85.6\%   & 90.0\%^{ }  \\
\hline
age & \multicolumn{8}{c}{Structural model diagnosis: \emph{circulatory diseases}}\\
55&  1.2\%  &  0.6\%^{ }  & 98.7\%   & 99.1\%^{ } &  0.2\%  &  0.2\%^{ }  & 99.7\%   & 99.5\%^{ }  \\
60&  1.3\%  &  0.8\%^{ }  & 98.6\%   & 98.9\%^{ } &  0.3\%  &  0.4\%^{ }  & 99.6\%   & 99.3\%^{ }  \\
65&  1.6\%  &  1.1\%^{ }  & 98.3\%   & 98.6\%^{ } &  0.6\%  &  0.7\%^{ }  & 99.3\%   & 99.0\%^{ }  \\
70&  2.2\%  &  1.7\%^{ }  & 97.7\%   & 98.0\%^{ } &  1.2\%  &  1.3\%^{ }  & 98.7\%   & 98.4\%^{ }  \\
75&  3.5\%  &  3.0\%^{ }  & 96.4\%   & 96.8\%^{ } &  2.5\%  &  2.6\%^{ }  & 97.4\%   & 97.1\%^{ }  \\
\hline
age & \multicolumn{8}{c}{Structural model diagnosis: \emph{respiratory diseases}}\\
55&  1.4\%  &  1.0\%^{ }  & 98.5\%   & 98.8\%^{ } &  0.6\%  &  0.2\%^{ }  & 99.3\%   & 99.6\%^{ }  \\
60&  2.0\%  &  1.1\%^{ }  & 97.9\%   & 98.7\%^{ } &  1.2\%  &  0.4\%^{ }  & 98.7\%   & 99.5\%^{ }  \\
65&  3.3\%  &  1.4\%^{*}  & 96.6\%   & 98.5\%^{ } &  2.6\%  &  0.6\%^{*}  & 97.3\%   & 99.2\%^{ }  \\
70&  6.2\%  &  1.8\%^{*}  & 93.7\%   & 98.0\%^{*} &  5.5\%  &  1.1\%^{*}  & 94.3\%   & 98.7\%^{*}  \\
75& 12.4\%  &  2.8\%^{*}  & 87.5\%   & 97.0\%^{*} & 11.8\%  &  2.0\%^{*}  & 88.0\%   & 97.8\%^{*}  \\
\hline
age & \multicolumn{8}{c}{Structural model diagnosis: \emph{digestive diseases}}\\
55&  0.7\%  &  0.6\%^{ }  & 99.2\%   & 99.3\%^{ } &  0.1\%  &  0.1\%^{ }  & 99.8\%   & 99.8\%^{ }  \\
60&  0.8\%  &  0.7\%^{ }  & 99.1\%   & 99.2\%^{ } &  0.3\%  &  0.2\%^{ }  & 99.6\%   & 99.7\%^{ }  \\
65&  1.1\%  &  0.8\%^{ }  & 98.8\%   & 99.1\%^{ } &  0.5\%  &  0.3\%^{ }  & 99.4\%   & 99.6\%^{ }  \\
70&  1.7\%  &  1.1\%^{ }  & 98.2\%   & 98.8\%^{ } &  1.1\%  &  0.6\%^{ }  & 98.8\%   & 99.3\%^{ }  \\
75&  3.0\%  &  1.6\%^{ }  & 96.9\%   & 98.3\%^{ } &  2.5\%  &  1.1\%^{ }  & 97.4\%   & 98.8\%^{ }  \\
\hline\hline
\end{tabular}
\begin{tablenotes}
\item[a] \footnotesize Transition probability for $E=0$, primary education.
\item[b] \footnotesize Transition probability for $E=1$, above primary education.
\item \footnotesize $^{*} p<0.05$ of difference.
\end{tablenotes}
\end{threeparttable}
\end{table}


\end{document}
